# Supplementary material for: Systemic transcriptome comparison between early‐ And late‐onset pre‐eclampsia shows distinct pathology and novel biomarkers
Source: Cell Prolif. 2020 Dec 17;54(2):e12968. doi: 10.1111/cpr.12968 (PMC7848957; doi:10.1111/cpr.12968)
Supplement: Supplementary file 7 — Table S1 [file CPR-54-e12968-s007.xlsx]

## Sheet: DEGs in EOPE
GENE_name	SystematicName	logFC	P.Value
PAPPA2	NM_020318	4.77354	7.35e-10
PSG9	NM_002784	4.57542	0.0003576
CRH	NM_000756	4.34293	0.000228698
LEP	NM_000230	4.33481	1.71e-08
PAPPA2	NM_021936	3.96083	1.88e-07
HTRA1	NM_002775	3.59535	2.17e-07
HTRA4	NM_153692	3.33875	0.00160572
INHBA	NM_002192	3.30957	2.27e-05
UCA1	NR_015379	3.22195	0.000385768
LOC100129781	ENST00000571639	3.01988	1.56e-05
CGA	NM_000735	3.01098	0.00114981
FLT1	NM_001160031	2.96218	1.23e-07
FSTL3	NM_005860	2.9427	7.25e-05
QPCT	NM_012413	2.87436	2.68e-08
BTNL9	NM_152547	2.86654	6.47e-05
PLIN2	ENST00000380464	2.86256	3.93e-05
LOC100505904	NR_108073	2.85923	0.000142657
LOC100131176	AK095986	2.78702	1.67e-08
EBI3	NM_005755	2.77139	7.24e-05
LOC100132240	DQ080207	2.75221	0.000131624
GDF15	NM_004864	2.73841	0.00170223
LHB	NM_000894	2.69057	3.72e-05
LOC100131176	NR_034012	2.59119	2.02e-09
LOC400238	NR_033986	2.55256	9.51e-07
SIGLEC6	NM_001245	2.54612	2.89e-08
LOC100129781	XR_109259	2.53572	3.75e-05
INHA	NM_002191	2.52515	2.02e-06
CGB	NM_000737	2.52298	5.67e-05
SNORA28	NR_002964	2.47545	0.00067754
SNORD12C	NR_002433	2.47385	0.000269334
XLOC_000102	AF085854	2.44249	0.000110658
TFPI	NM_001032281	2.42555	0.00311145
GPIHBP1	NM_178172	2.41259	2.22e-06
SLCO2A1	NM_005630	2.39977	0.000465946
GREM2	NM_022469	2.39664	0.000219982
XLOC_013946	ENST00000457325	2.38735	0.00013842
FBXL16	NM_153350	2.3727	9.98e-08
HK2	NM_000189	2.36869	0.000382973
PLIN2	NM_001122	2.35507	1.31e-05
XLOC_006827	TCONS_00015291	2.35224	0.000190721
QPCT	NM_012413	2.35002	3.2e-08
ARNT2	NM_014862	2.32179	0.000351737
	THC2603827	2.29832	1.44e-05
TREM1	NM_018643	2.29825	1.38e-07
XLOC_l2_009613	ENST00000425894	2.28513	0.00154756
SPAG4	NM_003116	2.28052	7.25e-08
XLOC_012981	NR_015379	2.27358	0.000269305
SNORA64	NR_002326	2.24289	0.000304182
LOC100507115	BG205415	2.22952	3.85e-07
ATP2C2	NM_014861	2.2288	0.00318333
FUT3	NM_000149	2.22694	5.6e-05
NTRK2	NM_001291937	2.2149	2.94e-05
ANGPT2	NM_001147	2.21232	0.00411653
MAN1C1	NM_020379	2.20941	0.00151547
SPTLC3	NM_018327	2.20015	2.22e-05
	NR_120496	2.19133	7.62e-07
SH3PXD2A	NM_014631	2.17675	1.24e-05
PROCR	NM_006404	2.16049	0.000304015
ARMS2	NM_001099667	2.1566	0.000646185
OLAH	NM_001039702	2.14668	0.00359256
LOC388948	NR_034099	2.14488	0.00257684
CORO2A	NM_003389	2.14358	0.000611332
ADAM12	NM_003474	2.14334	0.000255176
	ENST00000415530	2.13506	0.000120459
LIMCH1	NM_014988	2.13438	5.26e-05
LOC100509213	A_21_P0014749	2.13077	0.000458816
PFN1P2	NR_003242	2.11172	0.000254672
SNORD31	NR_002560	2.11082	0.000342122
KRTAP26-1	NM_203405	2.10132	0.00488915
HMHA1	NM_012292	2.09185	2.03e-06
C1orf96	NM_145257	2.07975	0.000182147
SNORD46	NR_000024	2.07939	0.00140227
SNORA71B	NR_002910	2.07839	0.00108061
LOC284889	NR_038911	2.06731	2.85e-06
SNORD65	NR_003054	2.0528	0.00113107
SNORD101	NR_002434	2.04914	2.36e-09
LIMCH1	NM_014988	2.04696	0.000508794
SNORD10	NR_002604	2.04588	0.00118999
TREM1	NM_018643	2.03343	2.16e-05
ENG	NM_000118	2.02933	2.65e-07
SNORA27	NR_002575	2.02608	0.000942808
ARHGEF4	NM_032995	2.017	0.000232927
XLOC_l2_009140	ENST00000449602	2.01635	0.00565768
LINC00162	NR_024089	2.01559	7.91e-06
CST6	NM_001323	2.0042	0.00129836
ANKRD37	NM_181726	2.00019	0.0019833
SYDE1	NM_033025	1.99563	5.42e-06
CCR7	NM_001838	1.99309	6.72e-07
PHYHIP	NM_014759	1.99187	3.17e-07
CHPF	THC2603411	1.98767	6.25e-06
C17orf109	NM_001162995	1.98647	0.000123352
XLOC_008696	ENST00000426811	1.98064	7.57e-05
XLOC_013657	TCONS_00028320	1.97992	0.000107063
SPDYE5	NM_001099435	1.97859	0.00145564
SNORA34	NR_002968	1.97415	0.000244221
FAM66D	NR_027425	1.9645	7.82e-06
CYP11A1	NM_000781	1.95866	0.000123952
FLT1	NM_002019	1.95119	1.17e-07
TMEM45A	NM_018004	1.94995	0.000103406
TCL6	BC041075	1.94218	0.00274969
	A_33_P3345031	1.94043	0.000190563
SLCO4A1	NM_016354	1.93872	0.000489946
SH3BP5	NM_004844	1.93456	8.31e-06
PADI1	NM_013358	1.93445	0.00620532
CORO2A	NM_003389	1.91834	0.0031814
SNORA3	NR_002580	1.91772	1.96e-06
CLC	NM_001828	1.91462	0.000176185
MAGIX	NM_024859	1.91403	4.24e-06
ZNF114	NM_153608	1.90757	2.25e-07
CALHM3	NM_001129742	1.90713	0.000182745
NEURL	NM_004210	1.90625	0.000976733
MTMR4	NM_004687	1.90397	0.000237574
RN7SK	NR_001445	1.89573	0.00148203
SNORA23	NR_002962	1.89042	4.07e-05
RDH13	NM_138412	1.88076	2.42e-05
NNAT	NM_005386	1.88017	0.000235572
CAPN6	NM_014289	1.87889	0.000412329
LOC100509105	A_21_P0014771	1.87544	0.000940528
GPT2	NM_133443	1.87475	3.02e-05
STEAP4	NM_001205315	1.86576	0.000510351
PVRL4	NM_030916	1.86527	5.38e-05
SPTLC3	NM_018327	1.86499	0.00474882
SNORA81	NR_002989	1.86354	0.000668056
PPP1R1C	NM_001080545	1.85951	3.42e-07
LOC100505659	NR_039979	1.85581	0.00483719
HMGB3P1	NR_002165	1.85467	3.18e-05
SNORD27	NR_002563	1.84293	0.00169706
NCCRP1	NM_001001414	1.83449	0.00622011
XLOC_l2_004315	TCONS_l2_00007925	1.83183	0.00266251
LOC100132240	DQ080207	1.82878	3.19e-05
LOC100216546	NR_039981	1.82846	5.48e-05
LOC100505701	A_21_P0014384	1.82163	0.00564884
LOC157860	ENST00000519691	1.82072	0.00039592
TCL6	NR_028288	1.80944	0.000319815
MXI1	NM_130439	1.80858	1.66e-05
SNORA71C	NR_003017	1.80796	0.000632585
TCL6	NR_028288	1.80394	0.00152761
	A_24_P67681	1.80383	4.41e-05
MORN3	NM_173855	1.80311	0.000245243
LOC100216546	NR_039981	1.78933	6.58e-05
LINC00482	NR_038080	1.78475	0.000876814
XLOC_011119	TCONS_00023171	1.7823	4.87e-05
ADAM12	NM_021641	1.78215	0.00222367
STBD1	NM_003943	1.78189	0.000667482
TCL1B	NM_004918	1.77337	0.000856006
SAT1	ENST00000379253	1.7693	7.34e-06
LOC100652760	THC2548955	1.76903	0.00507749
EFHD1	NM_025202	1.76167	0.000128645
ACER2	NM_001010887	1.76144	5.6e-05
SNORD15B	NR_000025	1.75704	0.00459418
TREML2	NM_024807	1.75565	0.00215756
TTYH1	NM_020659	1.74546	6.66e-05
LOC100652987	A_21_P0014862	1.73017	1.7e-06
OR7D2	NM_175883	1.72721	0.000806749
SPATA13	NM_153023	1.72693	4.26e-05
MAN1C1	NM_020379	1.72683	0.000217434
SNORD3B-1	NR_003271	1.72571	0.00303421
LOC100507673	THC2586088	1.72232	2.9e-07
SPATA13	NM_001286792	1.71807	4.9e-06
GRHL1	NM_198182	1.71625	3.4e-05
FAM47E	NM_001242936	1.70924	0.00285027
XLOC_l2_009613	TCONS_l2_00018428	1.70786	6.01e-05
NT5E	NM_002526	1.70154	3.42e-05
NDRG1	NM_006096	1.70086	7.68e-07
PVRL3	NM_001243288	1.69645	0.00205943
HAPLN2	NM_021817	1.6943	0.00136454
NEK11	NM_024800	1.69406	1.94e-05
XLOC_013946	ENST00000419826	1.69337	2.03e-06
LIMD1	NM_014240	1.69065	0.000191399
NEK11	NM_145910	1.68146	1.88e-05
GPR171	NM_013308	1.67709	0.000586323
LOC100510710	ENST00000486197	1.67308	4.53e-06
NPNT	NM_001033047	1.6715	5.04e-05
	THC2658062	1.65825	3.19e-06
MORN3	NM_173855	1.65737	9.84e-05
C14orf37	NM_001001872	1.65104	0.00143204
FAM167A	NM_053279	1.64731	0.000211104
LAD1	NM_005558	1.64414	0.00159596
HILPDA	NM_013332	1.64244	2.29e-05
	A_24_P24685	1.63806	3.46e-05
ANXA4	NM_001153	1.63306	0.000274887
SNORA73A	NR_002907	1.63245	0.00293073
ADAM12	NM_021641	1.63073	0.00353158
XLOC_l2_009613	ENST00000425894	1.62881	0.00520296
NPB	NM_148896	1.6274	0.00359949
FKBP2	NM_004470	1.62516	2.01e-05
PIP5KL1	NM_001135219	1.62475	0.000149487
DISP2	NM_033510	1.62103	0.000687364
XLOC_l2_013301	ENST00000439058	1.61992	0.00508692
OBSCN	NM_052843	1.61721	9.52e-07
ACTR3B	NM_001040135	1.61485	0.000138678
LOC100506860	NR_109780	1.61299	0.00427397
XLOC_003169	ENST00000478239	1.61284	0.000237748
SNORA44	NR_002976	1.61084	7.72e-05
SASH1	NM_015278	1.60477	0.00016448
BCL6	NM_001130845	1.60311	0.000265814
POU2F3	NM_014352	1.60049	1.39e-06
EPS8L1	NM_133180	1.58995	0.0006392
PLA2G16	NM_007069	1.58759	4.63e-05
SNORA19	NR_002917	1.58565	0.000334509
ALPK3	NM_020778	1.58254	6.94e-05
P2RY2	NM_176072	1.57396	0.000315937
SNORA63	NR_002586	1.57107	0.000197894
EZR	NM_003379	1.57045	8.81e-07
GBAP1	NR_002188	1.56927	8.02e-07
OSMR	NM_001168355	1.56473	0.000141602
SPDYE8P	NR_003664	1.5642	5.17e-07
psiTPTE22	NR_001591	1.56267	0.000392396
LOC283588	AK095276	1.56177	7.51e-05
LOC100652954	THC2567829	1.55789	0.00238093
STRA6	NM_001142620	1.55724	6.27e-05
XLOC_014071	TCONS_00028923	1.55696	5.82e-05
OXGR1	NM_080818	1.55635	0.000245616
SLC6A10P	NR_003083	1.55536	1.63e-06
XLOC_l2_000735	ENST00000453464	1.5526	0.00375585
XLOC_005981	NR_108073	1.55128	0.00187002
CD274	NM_014143	1.54749	0.002867
PCP4L1	NM_001102566	1.54582	0.0024083
LOC283588	AK095276	1.54055	0.000216573
FCRLB	NM_001002901	1.53928	0.000378055
SLC6A8	NM_005629	1.52637	8.45e-07
CALM1	NM_006888	1.52377	3.82e-07
	AK124642	1.52323	0.00356313
C9orf62	NM_173520	1.52108	0.00535781
FAM198A	NM_001129908	1.51997	8.19e-05
TSNARE1	NM_145003	1.5187	2.71e-05
SNORD110	NR_003078	1.51606	0.00203968
STT3A	NM_152713	1.50832	3.82e-13
LRRC1	NM_018214	1.5044	3.52e-06
LRRC1	NM_018214	1.50124	0.000675519
ARHGEF37	NM_001001669	1.49622	0.00299698
LOC644714	NR_033947	1.49444	0.000131003
DPPA4	NM_018189	1.49321	0.00308605
KIAA1984	NM_001039374	1.49166	1.31e-07
	AK124190	1.48746	8.66e-05
VTRNA1-3	NR_026705	1.48621	0.000240679
RASEF	NM_152573	1.48519	0.000182575
RN28S1	NR_003287	1.4834	0.00564944
FAM120AOS	ENST00000476484	1.47866	2.09e-07
LOC100505909	ENST00000423796	1.47752	0.000323981
FAM120AOS	NM_198841	1.47307	7.29e-06
GADD45G	NM_006705	1.47242	0.000313822
SLC7A5	NM_003486	1.47139	0.00197592
SNORA2A	NR_002950	1.47138	1.78e-05
PLEKHA6	NM_014935	1.46668	0.00215964
	BX095413	1.46457	0.000215535
SYNPO	ENST00000394243	1.46444	5.71e-07
XLOC_004839	TCONS_00010350	1.46177	0.000415154
EGFR	NM_201283	1.45822	0.000222804
SNORA53	NR_003015	1.45798	0.000331097
	ENST00000427543	1.45596	0.00346295
SNORA60	NR_002986	1.45483	0.00186244
LOC100505909	ENST00000423796	1.45174	0.000469184
LOC100506950	A_21_P0014606	1.45118	0.000659881
SNORA71D	NR_003018	1.45035	0.00234483
LOC100507009	THC2653786	1.44986	7.37e-07
TPTE	NM_199261	1.44763	0.000588356
SNORA65	NR_002449	1.44686	0.00233272
GBA	NM_001005741	1.44344	2.27e-05
LOC440335	NM_001253790	1.43983	3.85e-05
TPRXL	NR_002223	1.43732	0.00619889
LOC100653338	THC2573383	1.43498	2.09e-08
MBD2	NM_015832	1.43468	0.000346077
OCRL	NM_000276	1.43371	4.4e-08
RNU105A	NR_004404	1.43017	0.00298287
RNF32	NM_001184997	1.42712	0.00472846
PIK3AP1	NM_152309	1.4213	4.91e-05
INSIG1	NM_005542	1.42062	0.00514438
CANX	NM_001746	1.42028	3.89e-05
CSF2RB	NM_000395	1.41575	1.2e-05
GUCA2A	NM_033553	1.41104	0.00423397
KIAA1919	NM_153369	1.40903	8.02e-06
PDLIM4	NM_003687	1.40744	0.000312223
EFHD1	NM_025202	1.40672	0.00019178
HFE	NM_000410	1.40643	9.15e-06
KRT19	NM_002276	1.40248	0.00178903
ERRFI1	NM_018948	1.40157	0.00285725
LOC100507566	A_21_P0014286	1.39921	6.76e-05
LINGO3	NM_001101391	1.39668	0.000430846
STEAP4	NM_001205315	1.39255	0.00486897
ETV5	NM_004454	1.38722	4.81e-06
	TCONS_l2_00026611	1.38071	8.86e-06
CCDC113	NM_014157	1.37959	0.000359147
	AF161372	1.37794	5.62e-05
XLOC_000004	ENST00000423796	1.37773	0.00112938
ZNF701	NM_001172655	1.37619	0.000459937
XLOC_000229	ENST00000450811	1.37546	1.64e-05
ARRDC3	NM_020801	1.3746	1.72e-05
LOC100506714	NR_038956	1.37011	0.000134261
PLAC2	NR_027064	1.36345	0.000128636
	BC092495	1.36331	0.000599885
LOC100134259	NR_024452	1.3609	0.00284812
EDN1	NM_001955	1.36087	3.42e-05
SLC16A3	NM_001042422	1.35849	0.00179992
STS	NM_000351	1.35688	0.000527379
TUBB3	NM_006086	1.35511	0.00109073
LOC100128477	AK131572	1.3535	2.12e-05
AKR1B10	NM_020299	1.35326	0.00176366
C14orf37	NM_001001872	1.35147	0.0044191
TPBG	NM_006670	1.35143	0.00082806
SNORD43	NR_002439	1.34967	1.37e-05
XLOC_007173	TCONS_00015119	1.34844	8.95e-05
CCDC96	NM_153376	1.34511	0.000509442
LOC100505909	ENST00000573737	1.34484	0.00130005
CELF1	NM_198700	1.34104	4.54e-05
ZNF703	NM_025069	1.34095	0.0034466
CRYBB2P1	NR_033733	1.33921	9.44e-06
CDO1	NM_001801	1.33795	0.000467123
SNORD71	NR_003059	1.33447	0.00196217
ILVBL	NM_006844	1.33147	8.62e-06
KYNU	THC2613185	1.33065	0.000179693
XLOC_003123	NR_110702	1.33053	0.00173522
GP6	NM_001083899	1.32971	0.00531684
SEMA7A	NM_003612	1.32843	0.000310196
MGAT3	NM_002409	1.32694	0.00014269
FLJ42200	ENST00000453784	1.32617	1.28e-05
SNORA42	NR_002974	1.32109	7.61e-05
	AK057067	1.32021	3.13e-07
LRRC8E	NM_025061	1.31993	0.000437679
SNORA37	NR_002970	1.31877	0.00011189
TFPI	NM_006287	1.31866	0.000219962
SLC6A8	ENST00000485324	1.31348	1.45e-06
GLRX	NM_002064	1.31236	0.00433679
LUZP6	NM_001128619	1.31211	9.32e-06
STRA6	NM_001199042	1.31175	0.000860322
SCARB1	NM_005505	1.30808	1.25e-08
	AK057884	1.30794	0.00570978
IL28RA	NM_170743	1.30666	1.85e-06
AMD1	NM_001634	1.30634	0.000297701
XLOC_003123	NR_110702	1.30539	0.000786689
EPS8L1	NM_133180	1.30195	0.00182224
SLC6A6	NM_003043	1.29567	0.00119947
ERO1L	NM_014584	1.29185	7.08e-06
SPCS3	NM_021928	1.28979	2.12e-05
NEAT1	ENST00000501122	1.28894	0.00365635
	NM_203407	1.28639	2.38e-05
	A_33_P3237719	1.28549	2.36e-07
RNU105A	NR_004404	1.28487	0.00488094
IL1R1	NM_000877	1.28429	0.000553807
SNORA45	NR_002977	1.28285	0.00122729
ENTPD1	NM_001776	1.2826	0.00499655
MALAT1	NR_002819	1.28089	0.000509934
RHOBTB1	NM_001242359	1.28058	0.000879285
HPCAL1	NM_134421	1.28032	2.82e-05
ELF3	NM_004433	1.27793	0.00375574
PPA2	ENST00000505713	1.27517	0.00430408
MYO7B	NM_001080527	1.27316	2.92e-05
TMPRSS13	NM_001206790	1.27257	0.00150032
PAM	NM_000919	1.27231	0.00587252
SREBF1	NM_001005291	1.27065	4.39e-05
ZCCHC2	NM_017742	1.2705	0.0054937
IDS	NM_006123	1.27037	0.000210218
HOXB2	NM_002145	1.26826	0.000202284
IQCD	NM_138451	1.26496	1.2e-05
TRIM58	NM_015431	1.26477	4.21e-06
LOC100507566	ENST00000453862	1.25685	0.000358595
SLC7A4	NM_004173	1.25624	0.00495824
GFOD2	NM_030819	1.25557	4.09e-05
APOL4	NM_030643	1.25081	6.47e-07
XLOC_006726	ENST00000520646	1.24938	0.000822101
SH3PXD2A	NM_014631	1.24797	4.04e-05
SNORA77	NR_003019	1.24765	0.000394216
	AK124971	1.24716	0.000145221
	A_33_P3227556	1.2471	0.000353794
C6orf89	NM_152734	1.24708	2.65e-06
LYN	NM_002350	1.24457	0.00190884
YIPF2	NM_024029	1.24272	1.5e-05
SNORA61	NR_002987	1.24047	0.000408672
CCL28	NM_148672	1.23935	0.0015588
ZNF630	NM_001037735	1.23838	3.7e-05
C10orf90	NM_001004298	1.23703	2.47e-06
	A_24_P126741	1.23379	0.00572637
LOC100134259	NR_024452	1.23303	0.0025261
BTNL9	NM_152547	1.22905	4.35e-05
HERPUD1	NM_014685	1.2288	0.000309071
SCARNA7	NR_003001	1.22817	6.39e-05
MAFF	NM_012323	1.22667	0.00160469
LIMS3L	NM_001205288	1.2264	0.00325855
LOC153577	AK054653	1.22134	0.000175939
SASH1	NM_015278	1.21669	0.00081316
HMGB3	NM_005342	1.21559	0.00240266
	A_33_P3410821	1.21555	0.00503377
CCNL2	NM_001039577	1.21523	7.73e-06
MID1	NM_001193278	1.21266	0.00159129
ZNF28	ENST00000464469	1.20948	0.000103305
MAFK	NM_002360	1.20873	0.00158355
CCBP2	NM_001296	1.20601	0.000590123
SNORD76	NR_003942	1.20364	0.00355764
SPATA21	ENST00000466212	1.20275	5.37e-05
SNORA21	NR_002576	1.20106	0.00406384
XLOC_005426	TCONS_00012569	1.19252	1.01e-05
	TCONS_l2_00030085	1.19166	0.00161507
AMD1	NM_001634	1.19111	5.57e-05
XLOC_004577	XR_425926	1.18934	5.7e-05
WDR86	NM_001284260	1.18749	0.000396458
FRRS1	NM_001013660	1.18729	0.000245882
ADAM2	NM_001278113	1.18521	0.000303246
LOC100507645	AF187554	1.18471	0.000159646
XLOC_008383	ENST00000413941	1.18314	0.00100595
SCARNA3	NR_002998	1.1831	0.00115348
ZNF217	NM_006526	1.18178	0.000484597
ADAM10	NM_001110	1.17475	0.00144598
GRAMD1B	NM_001286563	1.17285	9.73e-05
CLDN3	NM_001306	1.17167	9.55e-05
LOC100289187	NM_001195541	1.1685	0.00157246
	XM_005276001	1.16835	1.42e-05
XLOC_007110	XR_426327	1.16804	8.16e-06
SNORA68	NR_000012	1.16662	0.000183733
FLJ45983	NR_024256	1.16634	0.000266079
PP14571	NR_024014	1.16427	0.00139641
PRRG1	NM_000950	1.16217	0.0005303
MAP3K9	NM_033141	1.16164	0.000629254
TUSC1	NM_001004125	1.16151	0.000152212
C17orf110	NM_001162997	1.15992	0.00042565
SH2B2	NM_020979	1.15951	0.00221184
PJA1	NM_145119	1.15697	4.8e-05
FGF9	NM_002010	1.15531	0.00565688
C16orf74	NM_206967	1.15455	0.000482007
CD164L2	NM_207397	1.15381	2.73e-05
IL27	NM_145659	1.15223	0.00105153
WASH3P	ENST00000607872	1.14973	0.000922198
TMEM107	NM_032354	1.14802	4.5e-06
TTC25	NM_031421	1.14718	0.00166126
	ENST00000608683	1.14618	0.000626995
ITGA5	NM_002205	1.14587	9.72e-05
LGALS8	NM_006499	1.14568	0.000384687
CYB5R1	NM_016243	1.14516	0.00405916
VGLL3	NM_016206	1.14475	0.000674464
XLOC_005748	TCONS_00012191	1.14285	0.00131141
SIPA1L1	NM_015556	1.14167	0.00118157
PSG10P	L14723	1.13838	0.000290382
HIRA	NM_003325	1.13663	0.00128044
MIF	NM_002415	1.13465	6.05e-06
GRHL1	NM_198182	1.13394	1.27e-05
ANG	NM_001145	1.13222	0.00014577
GRHL3	NM_198173	1.13093	0.00203496
XLOC_010724	TCONS_00022117	1.13048	8.94e-07
LOC400662	ENST00000577382	1.13025	2.18e-06
SLC35E1	NM_024881	1.12845	0.000674586
XLOC_000695	TCONS_00000467	1.12533	0.00279885
ARNT2	NM_014862	1.12499	2.51e-05
ORMDL2	NM_014182	1.12429	2.55e-05
SNORD69	NR_003057	1.12415	0.00168925
LOC646329	NR_034120	1.11985	4.35e-05
PAQR7	NM_178422	1.11732	0.000548736
SNORD12B	NR_003695	1.11728	0.000115323
FAM156A	NM_014138	1.11698	0.00025648
2020-09-03	NM_145733	1.11573	4.41e-05
SPDYE3	NM_001004351	1.11371	0.000737612
	A_33_P3332046	1.11283	8.49e-05
CEBPA	NM_004364	1.11047	0.000495038
RASEF	ENST00000340717	1.11042	5.87e-06
	AK125546	1.11037	0.00105469
MALAT1	NR_002819	1.10964	0.00152967
BMP1	NM_001199	1.10819	0.000962628
TECR	NM_138501	1.10479	0.00300149
ENTPD1	NM_001776	1.10261	0.000738711
ANKRD33	NM_182608	1.10096	0.000348468
FAM115C	NM_173678	1.10067	0.00143281
SPATA13	ENST00000466831	1.09896	0.000568798
SLC2A11	THC2519638	1.09762	0.000849842
FLJ39051	NR_033839	1.09746	0.00183007
SLC2A1	NM_006516	1.09656	0.000620062
LOC285141	NM_001290030	1.09075	0.00177667
SNORA71A	NR_002911	1.0897	0.000597249
	A_33_P3229958	1.08937	7.15e-05
RHBDD2	NM_001040457	1.08863	4.91e-05
ZC3H11A	ENST00000495527	1.08821	4.82e-05
XLOC_l2_009613	TCONS_l2_00018431	1.08783	0.00589193
ZNF765	NM_001040185	1.08542	0.000605502
XLOC_005810	TCONS_00012259	1.08388	9.56e-05
CRYGN	NM_144727	1.08336	0.000366333
SMARCB1	NM_003073	1.08193	1.95e-05
PPL	NM_002705	1.08182	0.000635321
XLOC_005426	TCONS_00011918	1.08033	3.28e-05
	BC014023	1.07846	0.000332387
B3GALT4	NM_003782	1.07826	1.13e-05
SLC6A8	NM_005629	1.07803	8.56e-05
MLL5	NM_182931	1.07527	2.77e-05
CISD3	NM_001136498	1.07516	0.00435944
LOC100653515	NM_001243541	1.07453	0.00146225
LINC00336	NR_027908	1.0739	1.01e-05
LOC100652854	NR_110623	1.07193	5.01e-08
SHROOM4	NM_020717	1.07176	0.00014078
BCORL1	NM_021946	1.07168	6.09e-05
PP12613	NR_024365	1.06941	0.00368347
LIN7A	NM_004664	1.06786	0.000100944
XLOC_000625	TCONS_00000424	1.06706	8.33e-05
SFXN3	NM_030971	1.06612	0.00033668
CNNM4	NM_020184	1.0649	0.000115902
LINC00277	NR_026949	1.06335	5.11e-05
C9orf47	NM_001001938	1.06282	7.04e-07
RNF222	NM_001146684	1.06136	0.00249038
SLC7A8	NM_182728	1.05931	5.15e-06
ASTE1	NM_014065	1.05923	1.09e-05
XLOC_l2_015037	ENST00000419300	1.05899	6.4e-05
RIMKLA	NM_173642	1.0584	0.00294347
SLC11A2	NM_000617	1.05832	1.27e-07
LOC400238	NR_033986	1.05791	0.000186275
ABHD11	NM_148912	1.05352	0.000467973
NAB2	NM_005967	1.05325	0.000466978
XLOC_000625	TCONS_00001332	1.05315	0.00119607
SPDYE3	NM_001004351	1.05157	0.000706517
MXI1	NM_130439	1.05058	0.000622971
	BC062632	1.05048	0.000324194
C1orf186	NM_001007544	1.05025	0.000167999
KIF17	NM_020816	1.0496	1.94e-06
XLOC_012981	TCONS_00026908	1.04793	0.000113903
CEACAM7	NM_006890	1.04729	0.00098449
OBSCN	NM_001271223	1.04701	1.38e-05
C7orf29	NM_138434	1.04316	0.00524285
DLX6-AS1	NR_015448	1.04315	0.000283807
CRIP2	NM_001312	1.04279	0.000136387
FAM156B	NM_001099684	1.04151	8.39e-05
ERLIN1	NM_006459	1.04067	3.1e-06
XLOC_007884	ENST00000417135	1.03876	0.000331277
LOC100505937	AV738989	1.03768	0.00157818
XLOC_009733	TCONS_00020405	1.03633	1.79e-05
LOC254559	NR_015411	1.03577	0.00276947
ZNF765	NM_001040185	1.03451	0.000365777
KRT15	NM_002275	1.03437	8.4e-05
ATP11A	NM_015205	1.03436	0.00296905
BHLHE40	NM_003670	1.02818	0.000160002
XLOC_000624	ENST00000453568	1.02779	0.00577299
FLJ32224	ENST00000416689	1.02583	0.00195941
	AF351612	1.02575	0.00122662
XLOC_005748	ENST00000453790	1.02474	0.00151453
SNORA76	NR_002995	1.02367	0.000432305
CRIP1	NM_001311	1.02321	0.00292399
SNORA2B	NR_002951	1.02238	0.00316796
CASKIN1	NM_020764	1.02219	0.0045889
LOC100506338	ENST00000458030	1.02168	0.000259715
ACTR3C	NM_001164458	1.02129	0.00230286
EPS8L2	NM_022772	1.02116	0.00154021
	A_33_P3395314	1.01967	0.00101202
XLOC_004577	XR_425926	1.01947	0.000482639
LOC100507398	NR_103812	1.01925	0.000434069
FLT4	NM_002020	1.01662	0.00377152
P2RX2	NM_170683	1.01238	0.000689053
KIAA1984	NM_001039374	1.0119	3.06e-05
PVRL1	NM_203286	1.01094	0.000368414
LRRC8A	NM_019594	1.01089	0.00023018
CNPY2	NM_001190991	1.01075	3.18e-05
PRSS8	NM_002773	1.01051	0.00402166
UBE2Q2	NM_173469	1.00998	0.000388346
	XM_005260074	1.00977	9.86e-06
RPL31P11	NR_002595	1.00831	0.000330868
	A_33_P3349474	1.00825	0.000231638
UBE2D3	NM_181886	1.00785	8.79e-05
SLC9A4	NM_001011552	1.00624	0.000552718
XLOC_l2_015397	TCONS_l2_00030085	1.00394	0.00208168
C8orf58	NM_001013842	1.00392	0.000399163
UNK	NR_038131	1.00347	0.00118098
VSIG10L	NM_001163922	1.00286	0.000781948
MAGT1	NM_032121	1.00161	7.49e-07
TMEM37	NM_183240	-1.00084	0.000150497
ARHGAP22	NM_021226	-1.0013	6.23e-05
HOXB5	NM_002147	-1.00262	0.000152941
FAM134B	NM_001034850	-1.00283	9.92e-05
CADM1	NM_014333	-1.00342	0.00237829
TUG1	NR_110492	-1.00366	0.00103887
ANTXR1	NM_053034	-1.00383	0.00220033
KCTD12	NM_138444	-1.00399	9.15e-05
MRAP	NM_178817	-1.00443	0.00187896
ITIH3	NM_002217	-1.00537	3.93e-05
ATP2B1	NM_001682	-1.00589	0.000160136
FTL	NM_000146	-1.00658	0.000309146
TUB	NM_003320	-1.00676	5.99e-06
GPC1	NM_002081	-1.00681	0.000944531
AASDHPPT	NM_015423	-1.00753	2.61e-05
SP6	NM_001258248	-1.00892	4.14e-06
FSCN1	NM_003088	-1.00922	9.47e-05
LGALS3	NM_001177388	-1.01007	1e-07
TAF15	NM_139215	-1.01031	0.00383783
CXCR2	NM_001557	-1.011	0.00302668
HPR	NM_020995	-1.01132	0.00512571
CLEC4GP1	NR_002931	-1.01135	0.00203624
DPP4	NM_001935	-1.01215	0.000480709
C1orf106	NM_018265	-1.01221	0.0047293
LOC100505633	NR_038849	-1.01221	0.000202377
AP1S3	NM_001039569	-1.0123	0.00215958
PHYH	NM_001037537	-1.01289	3.74e-05
GP1BB	NM_000407	-1.01323	0.00121168
CDC42SE2	NM_020240	-1.01398	0.000214982
MRGPRF	NM_145015	-1.01444	0.000101194
XLOC_009549	ENST00000603154	-1.01447	0.000747252
BIN1	NM_139346	-1.01668	5.05e-05
CYTH4	NM_013385	-1.01708	6.54e-05
XLOC_004032	ENST00000504082	-1.01816	9.22e-07
LTBP2	NM_000428	-1.01932	0.0045748
CYP24A1	NM_000782	-1.01944	6.56e-06
PNMAL1	NM_018215	-1.01947	0.00156443
	ENST00000430247	-1.02183	0.00224288
SLFN11	NM_001104587	-1.02267	0.0029762
TP53TG1	NR_015381	-1.02288	4.1e-06
SCAMP5	NM_138967	-1.02386	2.34e-05
PRTFDC1	NM_020200	-1.02445	0.000148684
ZNF503	NM_032772	-1.02461	0.00225568
XYLT1	NM_022166	-1.0252	3.03e-06
FKBP7	NM_181342	-1.02625	0.000491106
C1orf151-NBL1	NM_001204088	-1.02633	0.000414612
SNORD114-2	NR_003194	-1.02645	0.00393736
FAM150B	NM_001002919	-1.02684	0.00591097
LAMC3	NM_006059	-1.02804	0.00242492
TLE4	ENST00000485159	-1.02817	2.89e-05
DIAPH3	NM_030932	-1.02869	0.000544497
DLK1	NM_003836	-1.02962	0.00105894
ECI2	NM_206836	-1.03089	4.36e-06
SPI1	NM_001080547	-1.03114	0.000376576
PXK	NM_017771	-1.03143	1.58e-05
EHD2	NM_014601	-1.03175	0.000486641
ACSS1	NM_032501	-1.03195	5.89e-05
REEP6	NM_138393	-1.03198	0.000863909
MPEG1	NM_001039396	-1.03344	0.000136993
IGF2	NM_000612	-1.03368	0.00212526
COL6A2	NM_058175	-1.03417	0.000417189
ATP6V1B1	NM_001692	-1.0359	6.75e-05
FOLR2	NM_000803	-1.03604	0.0002249
FGF7	NM_002009	-1.03626	0.000179884
F13A1	NM_000129	-1.03686	0.000285248
PPP2R2B	NM_001271948	-1.03694	0.00236742
LATS2	NM_014572	-1.03866	0.000554848
XLOC_l2_008976	TCONS_l2_00016966	-1.03897	0.000114826
PRODH	ENST00000399694	-1.03939	0.000824129
RAB3IL1	NM_013401	-1.03948	1.05e-05
SLC4A4	NM_003759	-1.03977	0.000547087
FTH1	NM_002032	-1.03978	7.17e-05
SYNPO2	NM_133477	-1.04081	0.000482094
LILRB4	NM_001278426	-1.04109	0.00258987
LOC100128252	NR_036522	-1.04245	0.00120485
NCOA1	NM_147233	-1.04305	1.66e-05
C11orf96	NM_001145033	-1.04457	0.00284715
TOB1	NM_005749	-1.04638	1.28e-05
RASAL3	NM_022904	-1.04711	0.00524716
RYR2	NM_001035	-1.0473	2.16e-05
BNC2	NM_017637	-1.04764	2.17e-05
EMB	NM_198449	-1.04887	0.000678319
IGFBP6	NM_002178	-1.05063	0.00309623
DKK3	NM_015881	-1.05128	0.000318794
C2	NM_001282458	-1.05412	0.000364702
	ENST00000433310	-1.05491	0.0058858
BACE1	NM_012104	-1.0563	0.000272328
EGFL6	NM_001167890	-1.05744	0.00375952
GRASP	NM_181711	-1.05839	8.44e-06
CHPT1	NM_020244	-1.05885	8.78e-05
NME4	NM_005009	-1.05963	8.21e-06
FNDC1	NM_032532	-1.0599	9.32e-05
C1R	NM_001733	-1.06016	0.000966046
PLXDC1	NM_020405	-1.06058	0.000734874
KCNT1	NM_001272003	-1.06142	0.000384788
BAMBI	NM_012342	-1.06149	0.0012524
FAM167B	NM_032648	-1.063	5.42e-05
SPRY1	NM_001258038	-1.06323	0.00110043
LAPTM4B	NM_018407	-1.06409	8.49e-06
AP1S2	NM_003916	-1.06416	0.000835759
CD84	NM_003874	-1.06574	0.00152747
COL5A2	NM_000393	-1.06638	0.00131646
LEPREL2	NM_014262	-1.06647	0.00140238
FAM92A1	NM_145269	-1.06729	9.54e-05
XLOC_l2_008434	ENST00000417922	-1.06762	0.0018162
TMSB15A	NM_021992	-1.06837	2.62e-05
OXER1	NM_148962	-1.07079	0.00128357
MYL9	NM_181526	-1.07103	0.00237791
MIR143HG	ENST00000505254	-1.07213	0.00245456
ADAM28	NM_021777	-1.07241	0.000453397
MEST	NM_002402	-1.07271	0.00102884
COL5A1	NM_000093	-1.07315	0.000604171
EVL	NM_016337	-1.07318	3.58e-05
ELF5	NM_001422	-1.07343	0.000405454
ANKRD36	NM_001164315	-1.07468	0.00109616
GJA1	NM_000165	-1.07619	6.14e-05
KCNMA1	NM_002247	-1.07686	0.00417093
PRKCB	NM_002738	-1.07734	9.81e-05
RAD51AP1	NM_006479	-1.07862	0.000967502
ADAMTS19	NM_133638	-1.08019	4.96e-05
BMX	NM_001721	-1.08258	0.000113851
HNMT	NM_006895	-1.08361	3.15e-05
UCHL1	NM_004181	-1.08384	0.00458791
PTGR1	NM_012212	-1.0852	2.82e-05
FRMD3	NM_001244959	-1.0855	0.00189177
PGCP	NM_016134	-1.0875	3.82e-05
DZIP1	NM_198968	-1.08797	9.17e-05
CD53	NM_001040033	-1.088	0.000302672
AIF1	NM_004847	-1.08931	0.000344233
MOCS2	NM_004531	-1.08935	0.00017385
TRAF4	NM_004295	-1.08965	2.56e-06
ARID5A	NM_212481	-1.09238	2.49e-06
CHSY3	NM_175856	-1.09344	3.67e-05
HMGCLL1	NM_019036	-1.09586	9.51e-05
TMEM229A	NM_001136002	-1.09607	0.000574148
AP1S3	NM_001039569	-1.09613	3.36e-06
RPL23AP32	NR_002229	-1.09685	0.000976434
JAG1	NM_000214	-1.09695	0.000527451
STXBP6	NM_014178	-1.09715	0.000174697
SLC26A2	NM_000112	-1.09731	0.00308678
ANKRD36	NM_001164315	-1.09798	0.000463178
KLHDC5	NM_020782	-1.09972	3.92e-07
CTSK	NM_000396	-1.10031	5.5e-05
HIF1A	NM_181054	-1.10099	0.00278303
CPXM1	NM_019609	-1.101	5.8e-07
EPHB4	NM_004444	-1.10208	3.63e-05
LRP4	NM_002334	-1.10235	2.66e-06
CELF4	NM_020180	-1.10264	7.95e-05
SMYD2	NM_020197	-1.10288	3.29e-05
FBN2	NM_001999	-1.1069	0.0014346
ROR1	NM_005012	-1.10978	1.09e-05
ZEB2	NM_014795	-1.11287	0.00310765
STK17B	NM_004226	-1.11305	2.12e-05
ZCCHC14	NM_015144	-1.11438	7.41e-05
BMP4	NM_001202	-1.11481	0.00050172
SAMD5	NM_001030060	-1.11538	0.00021735
CFI	NM_000204	-1.1155	4.36e-05
DST	NM_001723	-1.11732	6.94e-05
CCDC144A	NM_014695	-1.12267	0.000114606
PTGFR	NM_001039585	-1.12412	0.00116875
DZIP1	NM_014934	-1.12418	0.000215391
C7orf46	NM_199136	-1.12432	5.74e-06
NAP1L1	NM_139207	-1.1265	1.67e-05
CDH1	NM_004360	-1.12701	7.05e-06
PLCB1	NM_182734	-1.12743	0.000429226
F5	NM_000130	-1.12743	3.19e-06
KRAS	NM_004985	-1.12851	2.01e-06
NPM3	NM_006993	-1.12915	4.49e-06
LEPRE1	NM_022356	-1.131	0.000227168
PAMR1	NM_015430	-1.13274	0.000245833
COL6A2	NM_058174	-1.13291	0.000413508
EPDR1	NM_017549	-1.13294	0.00573802
FCN1	NM_002003	-1.13495	0.00303254
TP53I11	NM_001258320	-1.13559	4.04e-07
NAV3	NM_014903	-1.13617	0.000187801
CASC4	NM_138423	-1.13681	6.51e-06
CFH	NM_001014975	-1.1375	0.00206199
SORD	NM_003104	-1.13787	2.69e-05
CCDC144A	NM_014695	-1.13864	2.11e-05
CFHR3	NM_021023	-1.13865	0.00229271
TMEM132C	NM_001136103	-1.14031	0.00273989
COL5A1	NM_000093	-1.14141	0.00203685
CTNNAL1	NM_003798	-1.14189	8.55e-08
WLS	NM_024911	-1.1419	0.000205419
SH2B3	NM_005475	-1.14441	3.84e-06
EBF1	NM_024007	-1.14647	0.00486964
CMKLR1	NM_004072	-1.14833	0.000311927
LAMB3	NM_001017402	-1.1504	0.00242094
FGF13	NM_004114	-1.15241	2.09e-05
COL14A1	NM_021110	-1.15329	0.000568746
CROT	NM_001243745	-1.15341	4.24e-05
LAP3	NM_015907	-1.15499	2.09e-05
TMEM176B	NM_014020	-1.15805	0.000229108
PAPLN	NM_173462	-1.15838	5.59e-07
FGFR1	NM_001174066	-1.15917	9.74e-05
CTSC	NM_001114173	-1.15919	0.000547515
RUNX1T1	NM_004349	-1.15963	0.000578533
RGS20	NM_170587	-1.15973	0.00111608
ZNRF3	NM_001206998	-1.15986	2.07e-05
GPC6	NM_005708	-1.1601	0.000136652
GNAS	NM_001077489	-1.16196	1.99e-05
LGALS1	NM_002305	-1.16206	0.000635498
PLEK	NM_002664	-1.16403	0.000238195
EPHX2	NM_001979	-1.16612	1.1e-05
STK17B	NM_004226	-1.1664	5.33e-05
IGSF6	NM_005849	-1.16678	0.000582859
NAMPT	AK023341	-1.16721	0.00565043
XLOC_007895	TCONS_00016512	-1.16856	0.00253455
MMP23B	NM_006983	-1.16875	3.15e-05
GATA6	NM_005257	-1.16899	0.000112526
PRDM6	NM_001136239	-1.17143	0.000783685
TNXB	NM_019105	-1.17469	7.1e-05
TTC28	NM_001145418	-1.17496	9.73e-06
MDFI	NM_005586	-1.17655	0.00115384
MAPT	NM_016835	-1.17962	0.000243919
ZSWIM6	NM_020928	-1.17999	3.84e-05
LRRC39	NM_144620	-1.18127	1.37e-05
ARHGAP9	NM_032496	-1.18389	0.000228977
GXYLT2	NM_001080393	-1.18404	7.11e-05
CD44	NM_000610	-1.18437	4.63e-06
ITGBL1	NM_004791	-1.18443	0.00025763
TCF7L2	ENST00000349937	-1.18949	0.000417459
PLAC9	NM_001012973	-1.19106	0.00179594
ZNF428	NM_182498	-1.1913	1.01e-06
FOXF1	NM_001451	-1.1926	9.33e-05
EDNRA	NM_001957	-1.19541	0.00140991
ADAMTS1	NM_006988	-1.19713	0.000685091
PTPRD	NM_002839	-1.20067	0.00199188
SLC16A10	NM_018593	-1.20109	0.000317144
DKK2	NM_014421	-1.20177	4.63e-05
GUCY1A3	NM_000856	-1.20273	0.000728574
DCN	NM_133507	-1.20304	0.000200358
IL6ST	NM_002184	-1.20427	0.000519213
CFH	NM_001014975	-1.20468	0.00139717
PTN	NM_002825	-1.2095	0.00138016
FAM150B	NM_001002919	-1.20977	0.00197391
SNAI2	NM_003068	-1.2122	0.00494556
HLTF	NM_003071	-1.21256	3.32e-05
FXYD3	NM_001136007	-1.214	2.4e-05
EMB	NM_198449	-1.21459	0.00183518
PRDX3	NM_006793	-1.21546	0.00128007
KIAA0226L	NM_025113	-1.21702	1.49e-06
TNFRSF21	NM_014452	-1.21795	7.03e-07
B2M	NM_004048	-1.21933	0.000268359
PDZRN4	NM_001164595	-1.21978	8.07e-05
TGFBI	NM_000358	-1.22035	0.000587264
PALLD	NM_016081	-1.22057	2.64e-05
FAM84A	NM_001291410	-1.22182	4.69e-06
ADCY7	NM_001114	-1.22274	0.000153381
VLDLR	NM_003383	-1.22297	3.72e-05
NPL	NM_001200056	-1.22562	5.55e-05
XLOC_010582	TCONS_00022265	-1.22766	0.00493188
CCDC80	NM_199511	-1.22835	0.000124075
BTG2	NM_006763	-1.22839	0.000329068
LYSMD2	NM_153374	-1.23054	1.1e-06
ISLR	NM_005545	-1.23178	0.00361718
C4BPB	NM_000716	-1.23395	5.22e-05
PTPRS	NM_002850	-1.23397	0.00295726
LDHB	NM_001174097	-1.2355	5.6e-05
S100A4	NM_002961	-1.23724	0.000288074
FAM59A	NM_022751	-1.23797	1.49e-05
SOCS3	NM_003955	-1.23845	7.45e-05
LONRF2	NM_198461	-1.24108	1.76e-06
STXBP6	NM_014178	-1.24144	3.35e-05
CHN1	NM_001822	-1.24158	0.000918324
CD33	NM_001772	-1.24215	0.000286524
CYBB	NM_000397	-1.24358	0.000138429
C5orf13	NM_004772	-1.24596	0.00012374
KCNMB4	NM_014505	-1.24745	0.00230852
ALCAM	NM_001627	-1.25045	1.13e-05
ANKRD36BP2	NR_015424	-1.25131	0.000272327
LAMB1	NM_002291	-1.25196	0.000183906
FTH1	NM_002032	-1.25218	3.16e-05
LBH	NM_030915	-1.25353	1.57e-05
HPGDS	NM_014485	-1.25388	0.000321884
SCN4B	NM_174934	-1.25503	0.00174292
IGF1	NM_000618	-1.25542	1.66e-05
CLEC4GP1	NR_002931	-1.25667	0.00498481
PTGER2	NM_000956	-1.25948	0.000310617
FAM84A	NM_145175	-1.26415	4.07e-05
LOC100507039	NR_110225	-1.26562	0.00501418
IDO1	NM_002164	-1.26747	6.88e-05
METTL7B	NM_152637	-1.27103	1.74e-06
PIR	NM_003662	-1.27284	6.16e-05
ITGBL1	NM_004791	-1.27527	0.000311612
LOC729680	AK090664	-1.27565	0.0043571
SLC27A2	NM_003645	-1.28101	5.47e-06
GALNT11	NM_022087	-1.28131	6.71e-06
FTH1	NM_002032	-1.2823	3.04e-05
DDX26B	NM_182540	-1.28289	8.03e-07
MRC2	NM_006039	-1.28334	0.000618518
COL21A1	NM_030820	-1.28511	1.86e-06
MNDA	NM_002432	-1.28714	0.000595151
SCN9A	NM_002977	-1.28978	3.38e-07
BTBD11	NM_001018072	-1.2908	1.95e-06
TPST1	NM_003596	-1.291	9.8e-06
CPXM1	NM_019609	-1.29275	1.99e-05
F13A1	NM_000129	-1.2932	0.000112698
C12orf39	ENST00000256969	-1.29348	0.00411951
AGTR1	NM_031850	-1.29353	0.00282951
SLC28A2	NM_004212	-1.29577	0.00240976
UST	NM_005715	-1.2972	4.68e-05
COL4A6	NM_033641	-1.29776	0.000634889
FOXF2	NM_001452	-1.30136	0.00230533
FZD1	NM_003505	-1.30239	1.41e-05
DDX26B	NM_182540	-1.30675	3.16e-07
TSPAN5	NM_005723	-1.30723	0.000674963
SCD5	NM_001037582	-1.30876	0.000207515
SLC16A10	NM_018593	-1.3094	0.000303563
PDLIM3	NM_014476	-1.3115	8.85e-05
HHEX	NM_002729	-1.31207	5.05e-05
LOXL1	NM_005576	-1.31212	8.47e-06
HSD11B1	NM_181755	-1.31229	0.00196878
FREM1	NM_144966	-1.31954	0.000198629
SAMSN1	NM_022136	-1.32064	0.000326326
XLOC_l2_009441	NR_110526	-1.3243	4.48e-06
AQP9	NM_020980	-1.32852	0.00583641
TM7SF3	NM_016551	-1.32975	4.8e-07
NBLA00301	NR_003679	-1.33043	0.000800941
PDZRN4	NM_013377	-1.33517	0.000220547
GPR34	NM_001097579	-1.34068	0.0028653
PCSK5	NM_006200	-1.34963	0.000203258
PCOLCE	NM_002593	-1.34989	0.000171762
VIM	NM_003380	-1.35164	0.00136849
PDPN	NM_198389	-1.35178	0.00123701
COL6A1	NM_001848	-1.3544	0.000446165
IL6ST	NM_002184	-1.35594	3.18e-05
IGF1	NM_000618	-1.35714	0.000189558
TLR7	NM_016562	-1.35742	0.00110995
ENPP2	NM_006209	-1.35969	9.47e-05
CD248	NM_020404	-1.36096	3.49e-05
MAFB	NM_005461	-1.3622	0.000644602
CDKN1C	NM_000076	-1.36263	2.27e-05
ATP11B	NM_014616	-1.36388	3.66e-05
C1R	NM_001733	-1.36496	1.11e-05
MATN2	NM_030583	-1.36976	0.000730833
	A_33_P3352407	-1.36996	2.02e-05
NPL	NM_001200050	-1.37213	2.86e-05
APBB1IP	NM_019043	-1.37504	0.000180216
ADAMTS1	NM_006988	-1.37586	0.000360684
APLN	NM_017413	-1.37914	0.000577183
POSTN	NM_006475	-1.37988	0.00286799
ADRB1	NM_000684	-1.38187	4.08e-05
GATM	NM_001482	-1.38318	4.96e-05
LDHB	NM_002300	-1.38462	2.75e-05
SCUBE2	NM_020974	-1.38561	0.000523143
LRIG1	NM_015541	-1.38585	1.96e-06
GADD45A	NM_001924	-1.38735	2.33e-05
GGTA1P	NR_003191	-1.38832	6.57e-05
ATP8B4	NM_024837	-1.39238	5.7e-06
GAP43	NM_002045	-1.40496	1.5e-05
SCP2	NM_002979	-1.40539	0.000136409
PTGFR	NM_001039585	-1.40839	0.000520835
KCNE3	NM_005472	-1.41139	4.58e-07
HP	NM_005143	-1.41286	0.00544846
THBS1	NM_003246	-1.41342	0.00127388
CDH13	NM_001257	-1.41683	3.44e-05
DPYSL3	NM_001387	-1.4175	7.65e-05
COL3A1	NM_000090	-1.4204	6.7e-05
RARRES2	NM_002889	-1.42244	0.000702701
SH3BGRL	NM_003022	-1.42397	5.57e-06
LAMA2	NM_000426	-1.42569	0.000111997
SLIT3	NM_003062	-1.42614	2.44e-05
UNC5B	NM_170744	-1.42638	8.67e-05
COL6A6	NM_001102608	-1.43065	0.000819063
CCR1	NM_001295	-1.43328	6.36e-05
DST	NM_001723	-1.43593	6.97e-06
PBX3	NM_006195	-1.43975	5.43e-05
VSNL1	NM_003385	-1.44025	0.000156282
FGF7	NM_002009	-1.4404	0.000303682
MAN1A1	NM_005907	-1.44532	1.97e-05
LOC100506303	ENST00000548057	-1.44781	3.45e-05
PITX2	NM_153426	-1.46248	0.00032101
TNXB	NM_032470	-1.46376	1.68e-05
ALDH1A1	NM_000689	-1.46496	0.00313147
IL6	NM_000600	-1.47156	0.000152253
KANK4	NM_181712	-1.47171	1.87e-06
VCAN	NM_004385	-1.47254	0.000181819
LEF1	NM_016269	-1.4731	0.000843231
RAC3	NM_005052	-1.4737	1.03e-05
SELE	NM_000450	-1.4753	8.88e-06
FAM20A	NM_017565	-1.47719	5.14e-05
ASPA	NM_000049	-1.47878	8.07e-06
LOXL2	NM_002318	-1.47985	7.69e-06
SERPINE2	NM_006216	-1.48675	0.00573857
SELENBP1	NM_003944	-1.48749	0.000322876
XLOC_010490	TCONS_00022214	-1.49471	0.00157519
CYR61	NM_001554	-1.49587	0.0055532
ACVRL1	NM_000020	-1.49876	0.00103702
NOX4	NM_016931	-1.50925	2.41e-05
ANTXR1	NM_032208	-1.50967	1.01e-05
MFAP4	NM_002404	-1.52878	0.000513458
HIGD1B	NM_016438	-1.52952	0.000581812
	BU963192	-1.53027	2e-05
CYBRD1	NM_024843	-1.53317	0.000130685
FAM101B	NM_182705	-1.53694	4.22e-05
NID2	NM_007361	-1.54057	0.000158689
SEPP1	NM_001093726	-1.54562	8.85e-05
PLTP	NM_006227	-1.55102	5.37e-05
COL1A1	NM_000088	-1.55692	0.000532465
NTN4	NM_021229	-1.56475	0.000473448
CTHRC1	NM_138455	-1.56979	9.3e-05
COL1A2	NM_000089	-1.57683	4.83e-05
NPL	NM_001200050	-1.58041	9.43e-06
WNT2	NM_003391	-1.58647	0.00181121
IL6ST	NM_002184	-1.58746	5.31e-06
TMED9	NM_017510	-1.59143	8.6e-05
ELOVL2	NM_017770	-1.59789	8.39e-05
PDZRN3	NM_015009	-1.59904	5.04e-07
XLOC_l2_009182	TCONS_l2_00017189	-1.6036	0.00081072
ENPP1	NM_006208	-1.606	1.29e-05
ENPP1	NM_006208	-1.60673	5.54e-05
TCF21	NM_003206	-1.61615	0.000116016
MXRA5	NM_015419	-1.61643	8.26e-05
LEPREL1	NM_018192	-1.62152	8.8e-07
RSPO2	NM_178565	-1.62171	0.000141975
LRRN3	NM_018334	-1.63482	4.35e-05
FAM164A	NM_016010	-1.63538	1.53e-06
SLAMF1	NM_003037	-1.6434	7.35e-07
AOC3	NM_003734	-1.64786	0.000355529
COL4A1	NM_001845	-1.65216	0.000274906
PROK2	NM_021935	-1.6549	0.00205372
TMEM45B	NM_138788	-1.65559	2.17e-05
CROT	NM_021151	-1.67519	0.000187115
GPC4	NM_001448	-1.68081	1.62e-05
GPR183	NM_004951	-1.68119	2.36e-05
LUM	NM_002345	-1.68454	1.69e-05
CDH11	NM_001797	-1.69196	1.34e-05
AMIGO2	NM_181847	-1.7185	7.52e-07
DCN	NM_001920	-1.72853	7.45e-06
VCAM1	NM_001078	-1.74553	0.000248835
C3orf58	NM_173552	-1.75618	0.000125015
CCL13	NM_005408	-1.75774	5.69e-05
SLIT2	NM_004787	-1.78192	6e-05
OLFML3	NM_020190	-1.80269	3.91e-07
BHLHE41	NM_030762	-1.80386	1.7e-08
KL	NM_004795	-1.8062	1.19e-05
RGS2	NM_002923	-1.8109	1.43e-09
CFD	NM_001928	-1.81751	1.93e-05
LOC730101	NR_024403	-1.8214	5.94e-07
PRSS35	NM_153362	-1.88315	8.62e-08
SRPX	NM_006307	-1.88712	2.01e-05
LOC283483	NR_051977	-1.91619	0.00111408
G0S2	NM_015714	-1.93111	0.00183539
S100A12	NM_005621	-1.94588	0.00150822
SPON1	NM_006108	-1.95693	1.55e-06
LINC00284	NR_026955	-1.97814	0.00319557
HAPLN1	NM_001884	-1.98529	0.000701346
CXCL14	NM_004887	-1.99732	4.91e-05
FKBP10	NM_021939	-2.02249	1.7e-05
AREG	NM_001657	-2.0794	0.00096434
LINC00284	NR_026955	-2.08301	0.00381523
AREG	NM_001657	-2.08998	0.000724329
GAS1	NM_002048	-2.14052	1.78e-05
PRRX1	NM_006902	-2.17941	5.92e-06
SPP1	NM_001040058	-2.22392	0.000174343
GPR124	NM_032777	-2.2862	4.91e-07
CADM3	NM_021189	-2.524	1.26e-05
MMP1	NM_002421	-2.70635	0.00232091
DEFA3	NM_005217	-2.95306	0.00541774

## Sheet: DEGs in LOPE
GENE_name	SystematicName	logFC	P.Value
CHRDL1	NM_001143981	4.30552	8.02e-06
PRL	NM_000948	3.63159	0.000374216
FGG	NM_000509	2.99575	2.55e-05
OGN	NM_033014	2.94416	5.76e-05
PRUNE2	NM_015225	2.76647	0.000386088
SPOCK1	NM_004598	2.65495	0.000132257
UCHL1	NM_004181	2.6389	5.02e-08
SNORD12C	NR_002433	2.60112	0.000113485
SCARA5	NM_173833	2.59129	9.64e-06
SERPINA3	NM_001085	2.58193	0.000163791
CNR1	NM_033181	2.55086	2.9e-05
C13orf33	NM_032849	2.48244	3.15e-05
CHRDL1	NM_145234	2.47584	4.55e-08
DKK1	NM_012242	2.44563	5.25e-05
PAEP	NM_002571	2.38643	2.48e-05
TFF3	NM_003226	2.3355	0.000265223
OGN	NM_033014	2.24128	0.000399447
LOC100652760	THC2548955	2.18288	0.000666804
SNORD65	NR_003054	2.14129	0.000583925
PAEP	NM_002571	2.132	2.85e-05
SNORA64	NR_002326	2.09487	0.000469243
EMX2OS	NR_002791	2.08597	1.23e-06
RORB	NM_006914	2.07909	2.65e-08
LOC100509105	A_21_P0014771	2.07678	0.000255076
MAOB	NM_000898	2.02362	8.69e-06
ISLR	NM_005545	1.99341	1.71e-05
RBP4	NM_006744	1.93389	0.000108192
IGFBP6	NM_002178	1.91493	2.39e-06
PCDH20	NM_022843	1.90519	7.81e-05
EPDR1	NM_017549	1.89414	2.5e-05
MGST1	NM_145791	1.8838	0.000111329
TNFRSF8	NM_001243	1.85496	3.49e-06
ABLIM2	NM_032432	1.81906	3.73e-05
AADAC	NM_001086	1.78594	8.32e-07
XLOC_008696	ENST00000426811	1.72478	0.000271108
C11orf96	NM_001145033	1.72068	8.88e-06
STAR	NM_000349	1.71746	2.82e-05
AR	NM_000044	1.69011	0.000327955
ALDH1A1	NM_000689	1.68206	0.000728653
RAMP1	NM_005855	1.65819	0.000376135
HTR2B	NM_000867	1.65324	6.65e-05
RBP1	NM_002899	1.6141	4.5e-05
GAS1	NM_002048	1.60596	0.000393177
GREB1	NM_014668	1.57376	6.79e-05
ADRA2C	NM_000683	1.55671	0.000126329
SULF2	NM_018837	1.52752	4.11e-06
LRRN4CL	NM_203422	1.48991	1.03e-06
P01115	ENST00000417112	1.48794	2.02e-06
	BX095413	1.48599	0.000135396
OMD	NM_005014	1.48375	3e-05
WT1-AS	DQ289490	1.4797	3.8e-06
PRUNE2	NM_015225	1.47693	0.000313469
XLOC_012624	TCONS_00026598	1.47382	2.88e-07
C11orf86	NM_001136485	1.46576	1.65e-05
SNORD76	NR_003942	1.46391	0.000482553
AADACL2	NM_207365	1.44798	3.72e-06
FOXL2	NM_023067	1.44102	8.5e-07
CPXM1	NM_019609	1.40937	4.13e-06
TPTE	NM_199261	1.38814	5.65e-05
CES1	NM_001266	1.36256	0.000681142
LOC100506530	ENST00000561386	1.3537	9.24e-06
LOC100507127	NR_038291	1.35118	5.94e-07
REG1A	NM_002909	1.34493	0.000674817
SPOCK2	NM_014767	1.3444	1.03e-06
ALDH1A2	NM_170697	1.34055	3.32e-08
SNORA2A	NR_002950	1.31634	5.29e-05
XLOC_000346	TCONS_00001103	1.31124	0.000310484
ITGB8	NM_002214	1.30975	3.98e-06
C3orf72	NM_001040061	1.30116	3.71e-06
KCNK4	NM_033310	1.30084	3.82e-05
CAB39L	NM_030925	1.2865	8.84e-09
	A_33_P3395314	1.28641	6.19e-05
	TCONS_l2_00030085	1.28184	0.000637218
COL4A4	NM_000092	1.25617	8.03e-05
TRPC4	NM_016179	1.25547	9.67e-07
	AK124190	1.24367	0.000467167
SYNDIG1	NM_024893	1.24118	0.000277892
SNAP91	NM_001256717	1.23881	4.17e-07
APOO	NM_024122	1.23722	4.97e-06
CCL21	NM_002989	1.2352	0.000249271
LOC100506530	ENST00000561386	1.21819	3.87e-06
HIRA	NM_003325	1.20585	0.000564738
	ENST00000608683	1.19975	0.0002976
RAMP1	NM_005855	1.19838	0.000629065
	A_33_P3370515	1.19597	0.000623417
LOC100507150	ENST00000511928	1.18948	4.49e-05
XLOC_l2_009811	NR_110039	1.17967	0.000514249
CTSK	NM_000396	1.17888	1.6e-05
PRO0628	BC015320	1.17646	0.000729031
SNORA3	NR_002580	1.16884	0.000671303
LOC100506338	ENST00000458030	1.16823	3.92e-05
F12	NM_000505	1.15892	7.92e-06
WT1	NM_024426	1.15808	6.35e-07
PRDM1	NM_001198	1.15629	9.93e-05
TWIST2	NM_001271893	1.13552	7.71e-05
WNT4	NM_030761	1.12248	1.8e-05
LTB	NM_002341	1.11469	6.65e-05
LONRF2	NM_198461	1.11001	6.14e-06
	A_33_P3229958	1.10991	4.07e-05
	BC014023	1.08814	0.000226248
CRYGN	NM_144727	1.08493	0.000271445
CANX	NM_001746	1.08265	0.000615862
GAL	NM_015973	1.08246	4.43e-05
	AF161372	1.07859	0.000633998
DKFZP547L112	ENST00000594169	1.05216	0.00067743
STT3A	NM_152713	1.04744	3.88e-10
LYZL1	NM_032517	1.03288	0.000637292
XLOC_006416	TCONS_00013783	1.03079	0.000709432
XLOC_012847	TCONS_00026523	1.02914	2.08e-05
ENTPD3	NM_001248	1.02227	0.000296578
TMEM132B	NM_052907	1.02067	0.000245858
ZNF683	NM_001114759	1.001	0.000127905
XLOC_l2_008783	TCONS_l2_00016499	-1.00761	0.000410879
AKIRIN2-AS1	AF119870	-1.02789	2.08e-05
	A_33_P3322730	-1.03194	0.000300421
GPR158	NM_020752	-1.03989	7.97e-05
PAG1	NM_018440	-1.0514	0.000390413
DIAPH3	NM_030932	-1.05514	0.000317721
ATXN3	NM_004993	-1.07128	0.000313362
SLC6A15	NM_182767	-1.08436	0.000482882
SCD5	NM_001037582	-1.14948	0.000611496
MAPT	NM_016835	-1.15569	0.0002278
XLOC_l2_008434	ENST00000417922	-1.1899	0.000511326
SPINK5	NM_001127698	-1.26	0.000484897
XRRA1	NM_182969	-1.26944	3.12e-05
PLCB1	NM_182734	-1.31583	5.5e-05
ARMC1	NM_018120	-1.32383	4.12e-05
PBX3	NM_006195	-1.3498	8.6e-05
FOXF2	NM_001452	-1.45533	0.000653823
XLOC_001148	ENST00000436880	-1.54126	2.28e-05
SPESP1	NM_145658	-1.6098	0.000522296
TMED9	NM_017510	-1.76387	1.66e-05

## Sheet: DEGs between LOPE and EOPE
GENE_SYMBOL	SystematicName	logFC	P.Value
CHRDL1	NM_001143981	5.01422	0.000115694
OGN	NM_033014	4.18702	6.36e-05
GAS1	NM_002048	3.74648	6.48e-07
UCHL1	NM_004181	3.72274	6.62e-08
SCARA5	NM_173833	3.66097	1.18e-05
OGN	NM_033014	3.62806	0.00010406
C13orf33	NM_032849	3.53815	3.4e-05
ISLR	NM_005545	3.22519	3.11e-06
PRRX1	NM_006902	3.22341	2.54e-06
DKK1	NM_012242	3.19728	0.000156829
S100A12	NM_005621	3.18208	0.000322604
ALDH1A1	NM_000689	3.14702	3.68e-05
EPDR1	NM_017549	3.02708	5.65e-06
IGFBP6	NM_002178	2.96556	7.3e-07
CHRDL1	NM_145234	2.95716	9.29e-07
MGST1	NM_145791	2.76998	8.24e-05
C11orf96	NM_001145033	2.76525	1.68e-06
CFD	NM_001928	2.73572	6.84e-06
CPXM1	NM_019609	2.70212	3.86e-08
RGS2	NM_002923	2.69128	4.26e-10
EMX2OS	NR_002791	2.61136	9.02e-06
CXCL14	NM_004887	2.54017	0.000149059
HTR2B	NM_000867	2.52195	3.05e-05
SLC28A2	NM_004212	2.51852	8.5e-05
RBP1	NM_002899	2.51743	1.5e-05
MAOB	NM_000898	2.48548	6.57e-05
RORB	NM_006914	2.43966	7.56e-07
LUM	NM_002345	2.42422	1.11e-05
LONRF2	NM_198461	2.35108	1.07e-08
C3	NM_000064	2.33923	0.00015085
WNT5A	NM_003392	2.32636	0.00024809
CDH13	NM_001257	2.28639	4.76e-06
CTSK	NM_000396	2.27918	1.75e-07
TMEM132C	NM_001136103	2.27327	7.56e-05
FAM20A	NM_017565	2.26316	1.54e-05
LEPREL1	NM_018192	2.19997	1.36e-06
AADAC	NM_001086	2.1982	8.02e-06
MXRA5	NM_015419	2.19366	0.000115013
TNFRSF8	NM_001243	2.1805	5.15e-05
C1R	NM_001733	2.15425	1.88e-06
ITGB8	NM_002214	2.15047	4.98e-07
LRRN4CL	NM_203422	2.14951	9.36e-07
NBLA00301	NR_003679	2.13744	0.000185545
CD248	NM_020404	2.10751	8.7e-06
C1R	NM_001733	2.10101	1.8e-05
IGFBP2	NM_000597	2.09275	0.000300096
TMEM45B	NM_138788	2.08136	8.11e-05
SULF2	NM_018837	2.01732	1.31e-05
CPXM1	NM_019609	2.00741	5.84e-09
COL4A4	NM_000092	1.98872	2.3e-05
SNAP91	NM_001256717	1.96327	7.86e-08
WT1-AS	DQ289490	1.94045	1.33e-05
SYNDIG1	NM_024893	1.93755	0.000106495
TWIST2	NM_001271893	1.92091	8.96e-06
XLOC_012624	TCONS_00026598	1.86907	1.98e-06
TMEM229A	NM_001136002	1.86607	6.32e-05
RGL4	NM_153615	1.85758	0.000124902
AADACL2	NM_207365	1.84704	1.9e-05
SOCS3	NM_003955	1.83773	3.47e-05
OMD	NM_005014	1.8234	0.000191623
FOXL2	NM_023067	1.81375	5.96e-06
CAB39L	NM_030925	1.79874	1.39e-08
C11orf86	NM_001136485	1.79424	0.000119375
ELF5	NM_001422	1.76406	6.41e-05
ST3GAL5	NM_003896	1.74929	4.54e-05
PAMR1	NM_015430	1.73808	8.32e-05
SLAMF1	NM_003037	1.73682	3.87e-05
TMEM37	NM_183240	1.70853	1.2e-05
PHLDA2	NM_003311	1.69804	0.000189963
LOC100506530	ENST00000561386	1.69301	5.55e-05
ARHGAP9	NM_032496	1.68581	0.000183326
OLFML3	NM_020190	1.67476	0.000114913
SLC27A2	NM_003645	1.67053	1.41e-05
SSC5D	NM_001144950	1.66844	0.000288852
C3orf72	NM_001040061	1.64694	2.1e-05
LILRB5	NM_006840	1.59243	0.000156511
RAC2	NM_002872	1.5881	0.000209211
GAP43	NM_002045	1.57305	0.000223408
LGALS3	NM_002306	1.56917	5.11e-05
PRSS35	NM_153362	1.56686	0.000143551
ADORA2B	NM_000676	1.56374	3.14e-05
TRPC4	NM_016179	1.56338	7.8e-06
NAV3	NM_014903	1.54878	0.000243619
GALNT11	NM_022087	1.52888	5.38e-05
AMIGO2	NM_181847	1.52802	0.000296569
MAP3K5	NM_005923	1.52677	9.03e-05
FAM164A	NM_016010	1.51928	0.00030249
WT1	NM_024426	1.50628	2.82e-06
BHLHE41	NM_030762	1.50285	4.65e-05
F12	NM_000505	1.48593	3.53e-05
FXYD3	NM_001136007	1.48413	0.000123253
C1orf151-NBL1	NM_001204088	1.48207	0.000289605
ADAMTS19	NM_133638	1.47987	6.23e-05
ALDH1A2	NM_170697	1.4775	2.41e-06
WNT4	NM_030761	1.42481	8.41e-05
EVL	NM_016337	1.4239	6.73e-05
FSCN1	NM_003088	1.41595	8.9e-05
LOC100506530	ENST00000561386	1.40865	6.87e-05
ZNF516	NM_014643	1.38854	4.99e-06
FAM134B	NM_001034850	1.3836	0.000113617
LOC100507127	NR_038291	1.36387	8.04e-05
BTBD11	NM_001018072	1.3616	8.62e-05
SLC45A3	NM_033102	1.35898	0.000142125
C18orf10	NM_015476	1.35866	5.26e-05
HOXD10	NM_002148	1.35766	8.31e-05
LONRF2	NM_198461	1.33022	4.42e-08
ARID5A	NM_212481	1.32917	1.74e-05
IGFBP4	NM_001552	1.3233	4.61e-05
SCN9A	NM_002977	1.30826	3.52e-05
GRIN2C	NM_000835	1.30579	3.42e-05
IL3RA	NM_002183	1.3054	0.000148739
FAM167B	NM_032648	1.30344	0.000244403
RGS22	NM_015668	1.27257	7.76e-06
CPAMD8	NM_015692	1.27006	5.56e-05
PLXNA4	NM_020911	1.26816	8.71e-05
CD44	NM_000610	1.25955	0.000155259
SCARA3	NM_016240	1.25027	0.000120909
KIAA0226L	NM_025113	1.23367	0.000111827
SATB1	NM_002971	1.21908	1.81e-05
KCNE3	NM_005472	1.21785	0.000292999
HS6ST2	NM_001077188	1.21674	0.000285797
RAB42	NM_152304	1.21638	0.000230372
CHST7	NM_019886	1.2069	9.34e-05
CDH13	NM_001220491	1.20135	1.31e-06
TMEM176A	NM_018487	1.19685	0.000140489
MAP3K5	NM_005923	1.19212	0.000255419
TP53I11	NM_001258320	1.18675	2.76e-05
SIGLEC1	NM_023068	1.18515	0.000212572
PHYH	NM_001037537	1.17886	0.000311737
CD82	NM_002231	1.17257	0.000272345
MPZL1	NM_003953	1.16926	0.000253398
	A_24_P178444	1.16642	0.000200306
LRP4	NM_002334	1.16605	0.000106637
MTSS1	NM_014751	1.16025	0.000110825
F5	NM_000130	1.15549	0.000176375
LGI2	NM_018176	1.15408	4.5e-06
RAB3IL1	NM_013401	1.15368	0.000184352
CRYL1	NM_015974	1.13714	0.000137986
IFI27L1	NM_206949	1.13336	3.88e-05
PAPLN	NM_173462	1.12586	8.77e-05
ELF5	NM_198381	1.11823	9.79e-05
DDX26B	NM_182540	1.11238	0.000264602
FCGRT	NM_004107	1.10895	0.000116002
	NR_110114	1.10761	2.08e-05
SP6	NM_001258248	1.10716	9.86e-05
SYTL4	NM_080737	1.09781	9.78e-05
PC	NM_001040716	1.08557	0.000170532
CACNA1G	NM_018896	1.07294	0.000163155
LRFN4	NM_024036	1.06945	0.000324699
SMO	NM_005631	1.06579	0.00016221
SOAT1	NM_003101	1.04594	0.000206434
RPRM	NM_019845	1.03442	8.51e-07
XLOC_l2_013734	NR_110114	1.03398	0.000124775
RAB7B	NM_177403	1.0232	9.39e-05
HRASLS	NM_020386	1.02105	0.000105452
ACCN2	NM_020039	1.01592	1.97e-05
	NR_110114	1.00522	5.63e-05
ASS1	NM_000050	1.00359	0.000151051
KIF17	NM_020816	-1.01719	0.000227026
LOC255512	NR_029409	-1.07362	1.87e-05
APCS	NM_001639	-1.12053	0.000216113
XLOC_005110	NR_045680	-1.12911	3.4e-05
MLX	NM_170607	-1.14004	2.17e-05
C9orf47	NM_001001938	-1.14561	2.9e-05
LINC00336	NR_027908	-1.15513	0.000251582
ERLIN1	NM_006459	-1.16952	5.83e-05
RASEF	ENST00000340717	-1.18343	0.000182533
OCRL	NM_000276	-1.19919	8.55e-05
SCARB1	NM_005505	-1.26151	5.16e-06
APOL4	NM_030643	-1.28534	4.97e-05
C10orf90	NM_001004298	-1.30518	0.000103787
XLOC_010724	TCONS_00022117	-1.30731	1.4e-05
KIAA1984	NM_001039374	-1.35243	5.29e-05
FAM120AOS	ENST00000476484	-1.42377	4.69e-05
ASTE1	NM_014065	-1.4544	1.36e-05
EZR	NM_003379	-1.47293	0.000184616
XLOC_012981	TCONS_00026908	-1.47584	0.000102452
GBAP1	NR_002188	-1.48906	0.000151274
SLC6A10P	NR_003083	-1.50183	0.000208556
HPCAL1	NM_134421	-1.50262	0.000225053
SLC6A8	ENST00000485324	-1.52372	2.04e-05
SLC6A8	NM_005629	-1.54461	7.39e-05
KIAA1984	NM_001039374	-1.55844	1.11e-05
OBSCN	NM_052843	-1.58154	0.000121316
BTNL9	NM_152547	-1.61728	8.94e-05
ARRDC3	NM_020801	-1.65059	0.000113292
CALM1	NM_006888	-1.66569	1.45e-05
LOC100131176	NR_034012	-1.7022	0.000196223
LOC100510710	ENST00000486197	-1.7346	0.000203086
SPDYE8P	NR_003664	-1.75689	1.3e-05
	A_33_P3227556	-1.7799	0.000278918
ENG	NM_000118	-1.80421	0.000144943
GBA	NM_001005741	-1.80768	8.83e-05
NDRG1	NM_006096	-1.83145	3.16e-05
PHYHIP	NM_014759	-1.85715	9.46e-05
PPP1R1C	NM_001080545	-1.91755	2.87e-05
ERO1L	NM_014584	-1.97383	1.88e-06
QPCT	NM_012413	-1.99437	5.75e-05
	NR_120496	-2.08191	0.000143757
XLOC_l2_009613	TCONS_l2_00018428	-2.08286	0.000283808
LOC100507115	BG205415	-2.10967	9.14e-05
SIGLEC6	NM_001245	-2.14823	5.75e-05
NEK11	NM_145910	-2.16431	5.31e-05
QPCT	NM_012413	-2.19996	0.000172648
SPAG4	NM_003116	-2.22624	1.74e-05
OXGR1	NM_080818	-2.2349	0.000179271
LOC100131176	AK095986	-2.24488	6.97e-05
NEK11	NM_024800	-2.30075	2.78e-05
FAM66D	NR_027425	-2.30259	7.64e-05
FBXL16	NM_153350	-2.36001	1.74e-05
LOC100132240	DQ080207	-2.45982	5.09e-05
ZNF114	NM_153608	-2.56515	4.12e-07
INHA	NM_002191	-2.61126	0.000112123
LOC400238	NR_033986	-2.70292	4.64e-05
XLOC_003169	ENST00000478239	-2.7941	1.71e-05
GPIHBP1	NM_178172	-2.81453	2.73e-05
FLT1	NM_002019	-2.88149	4.45e-08
	ENST00000415530	-2.9791	0.000120814
FLT1	NM_001160031	-3.11713	9.57e-06
HTRA1	NM_002775	-3.64173	2.53e-05
LOC100132240	DQ080207	-3.73267	0.000182315
XLOC_l2_009613	ENST00000425894	-3.74387	0.000326144
PAPPA2	NM_021936	-3.96416	2.64e-05
PAPPA2	NM_020318	-4.06434	3.47e-06
LEP	NM_000230	-4.26815	4.91e-06
