# Supplementary material for: Systemic transcriptome comparison between early‐ And late‐onset pre‐eclampsia shows distinct pathology and novel biomarkers
Source: Cell Prolif. 2020 Dec 17;54(2):e12968. doi: 10.1111/cpr.12968 (PMC7848957; doi:10.1111/cpr.12968)
Supplement: Supplementary file 8 — Table S2 [file CPR-54-e12968-s008.xlsx]

## Sheet: Upregulated DEGs in EOPE
gene_name	ratio	p_value	q_value	CellType
TFPI	0.822899	0	0	EVT1
ITGA5	0.760095	0	0	EVT1
SH2B2	0.709845	1.41e-221	2.11e-220	EVT1
HK2	0.6875	8.93e-129	1.34e-127	EVT1
ADAM12	0.809228	0	0	EVT1
PLIN2	0.556258	0	0	EVT1
TPBG	0.590734	1.2e-271	1.8e-270	EVT1
PAM	0.828652	9.97e-191	1.5e-189	EVT1
RASEF	0.578704	7.75e-51	1.16e-49	EVT1
PADI1	0.818182	1.74e-96	2.61e-95	EVT1
GFOD2	0.569231	1.07e-103	1.6e-102	EVT1
UBE2Q2	0.631273	0	0	EVT1
SEMA7A	0.506639	5.48e-177	8.21e-176	EVT1
TMPRSS13	0.523504	1.5e-87	2.25e-86	EVT1
BHLHE40	0.54113	1.82e-214	2.74e-213	EVT1
MBD2	0.59869	3.34e-290	5.02e-289	EVT1
SH3BP5	0.765217	0	0	EVT1
SLC16A3	0.799759	0	0	EVT1
SLC6A8	0.550591	1.8e-164	2.69e-163	EVT1
OXGR1	0.758721	2.24e-150	3.35e-149	EVT1
GPT2	0.60479	2.07e-178	3.11e-177	EVT1
CNPY2	0.570007	0	0	EVT1
MIF	0.580332	0	0	EVT1
VGLL3	0.729391	0	0	EVT1
ANXA4	0.66536	0	0	EVT1
ZNF765	0.694268	8.57e-170	1.28e-168	EVT1
INSIG1	0.5503	4.43e-305	6.65e-304	EVT1
CALHM3	0.833333	4.45e-36	6.68e-35	EVT1
HTRA1	0.703527	0	0	EVT1
SPATA13	0.570093	1.15e-48	1.73e-47	EVT1
RIMKLA	0.806167	2.65e-113	3.98e-112	EVT1
PLA2G16	0.549099	0	0	EVT1
LEP	0.757962	3.81e-68	5.71e-67	EVT1
GLRX	0.689606	0	0	EVT1
KRT15	0.762887	4.5e-43	6.76e-42	EVT1
KRT19	0.723679	0	0	EVT1
HTRA4	0.817391	6.12e-304	9.18e-303	EVT1
TMEM45A	0.5	4.13e-96	6.2e-95	EVT1
SPCS3	0.567553	0	0	EVT1
HILPDA	0.515789	0	0	EVT1
ILVBL	0.519008	0	0	EVT1
EBI3	0.734727	1.67e-258	2.5e-257	EVT1
SYDE1	0.712794	3.4e-301	5.1e-300	EVT1
STEAP4	0.635135	2.67e-43	4.01e-42	EVT1
CGB	0.607345	3.08e-93	4.63e-92	EVT1
NDRG1	0.810811	0	0	EVT1
FLT1	0.702948	0	0	EVT1
MID1	0.57971	4.21e-115	6.31e-114	EVT1
SLCO4A1	0.701131	3.87e-231	5.81e-230	EVT1
PROCR	0.731738	0	0	EVT1
CSF2RB	0.682648	1.49e-151	2.23e-150	EVT1
SEPTIN3	0.782816	8.45e-198	1.27e-196	EVT1
LIMCH1	0.616915	9.12e-228	1.37e-226	EVT1
SMARCB1	0.531043	0	0	EVT1
CAPN6	0.543358	1.66e-234	2.49e-233	EVT1
FSTL3	0.823695	0	0	EVT1
SPAG4	0.762332	5.53e-98	8.3e-97	EVT1
CORO2A	0.591449	4.56e-217	6.84e-216	EVT1
ENG	0.699192	0	0	EVT1
ATP11A	0.760135	3.55e-265	5.33e-264	EVT1
FLT4	0.833992	1.04e-136	1.55e-135	EVT1
CD274	0.589981	2.17e-134	3.25e-133	EVT1
MXI1	0.71137	1.67e-129	2.51e-128	EVT1
ERLIN1	0.595414	0	0	EVT1
PRSS8	0.771173	0	0	EVT1
HPCAL1	0.731288	0	0	EVT1
AMD1	0.557257	0	0	EVT1
SASH1	0.660825	0	0	EVT1
UBE2D3	0.521537	0	0	EVT1
SLC35E1	0.527473	6.75e-123	1.01e-121	EVT1
SFXN3	0.773458	0	0	EVT1
IL1R1	0.708914	1.6e-277	2.4e-276	EVT1
PAPPA2	0.654206	6.01e-130	9.01e-129	EVT2
NNAT	0.586957	4.96e-50	7.44e-49	Endo
PHYHIP	0.851852	5.02e-36	7.53e-35	FB1
STRA6	0.646055	3.08e-175	4.62e-174	FB1
WDR86	0.923913	1.34e-72	2.01e-71	FB1
BMP1	0.538462	1.53e-91	2.29e-90	FB1
PIK3AP1	0.747368	2.46e-123	3.69e-122	HB
TREM1	0.728395	3.04e-59	4.56e-58	M
CRIP1	0.675159	1.21e-100	1.82e-99	M
QPCT	0.548387	1.95e-69	2.92e-68	M
TCL1B	0.594595	6.47e-42	9.71e-41	SCT1
NPB	0.702479	5.93e-90	8.9e-89	SCT1
GREM2	0.883333	3.66e-271	5.49e-270	SCT1
INHBA	0.768293	2.69e-104	4.04e-103	SCT3
PSG9	0.784314	1.72e-66	2.58e-65	SCT3
ACTR3C	0.697368	5.05e-50	7.57e-49	VCT1
CNNM4	0.606178	6.85e-38	1.03e-36	VCT1
EGFR	0.500805	4.56e-169	6.84e-168	VCT1
PP12613	0.80625	7.24e-53	1.09e-51	VCT1
ACTR3B	0.519846	6.09e-72	9.13e-71	VCT1
CDO1	0.582192	5.59e-253	8.38e-252	VCT1
TPTE	0.62069	9.72e-33	1.46e-31	VCT3

## Sheet: Downregulated DEGs in EOPE
gene_name	ratio	p_value	q_value	CellType
PTPRS	0.746479	3.12e-119	4.68e-118	EVT1
FGFR1	0.622475	8.34e-229	1.25e-227	EVT1
STK17B	0.599567	6.84e-119	1.03e-117	EVT1
PCSK5	0.657706	4.6e-179	6.9e-178	EVT1
RAC3	0.784846	0	0	EVT1
IGF2	0.607321	0	0	EVT1
PTN	0.630876	0	0	EVT1
GPC4	0.704981	3.53e-96	5.29e-95	EVT1
CCR1	0.627747	3.89e-213	5.84e-212	EVT1
CDC42SE2	0.675292	0	0	EVT1
ADAMTS1	0.537493	0	0	EVT1
TCF7L2	0.764179	0	0	EVT1
LOXL1	0.613195	2.75e-215	4.13e-214	EVT1
CDKN1C	0.619525	0	0	EVT1
ACVRL1	0.649701	1.46e-102	2.19e-101	EVT1
GADD45A	0.57259	4.04e-206	6.07e-205	EVT1
TMED9	0.530965	0	0	EVT1
AMIGO2	0.505172	2.36e-100	3.55e-99	EVT1
MAPT	0.688172	5.86e-33	8.79e-32	EVT1
COL4A1	0.716793	0	0	EVT1
GPC1	0.719527	0	0	EVT1
ADAM28	0.686391	1.09e-58	1.63e-57	EVT1
FAM167B	0.83871	4.96e-55	7.44e-54	Endo
CFI	0.756757	6.87e-57	1.03e-55	Endo
GJA1	0.829185	0	0	FB1
PTPRD	0.701149	2.37e-38	3.56e-37	FB1
PDLIM3	0.586592	7.82e-54	1.17e-52	FB1
CHSY3	0.977778	4.05e-41	6.08e-40	FB1
C1R	0.865103	1.41e-234	2.11e-233	FB1
PAMR1	0.96875	7.43e-287	1.11e-285	FB1
PDPN	0.980519	6.27e-285	9.41e-284	FB1
VCAM1	0.945578	2.7e-247	4.06e-246	FB1
ENPP1	0.947242	0	0	FB1
CADM3	0.968553	1.08e-140	1.61e-139	FB1
OXER1	0.921053	1.13e-59	1.69e-58	FB1
CFD	0.783159	0	0	FB1
ITGBL1	0.935294	5.14e-138	7.71e-137	FB1
PRSS35	0.851351	6.6e-49	9.91e-48	FB1
VSNL1	0.927835	2.88e-77	4.31e-76	FB1
EGFL6	0.839161	0	0	FB1
CXCL14	0.935333	0	0	FB1
SAMD5	0.875	5.31e-56	7.96e-55	FB1
SLIT2	0.978992	7.03e-218	1.05e-216	FB1
SELENBP1	0.953964	0	0	FB1
COL6A2	0.885437	0	0	FB1
COL6A1	0.859734	0	0	FB1
FKBP10	0.714724	2.62e-307	3.93e-306	FB1
GATA6	0.676166	1.35e-157	2.02e-156	FB1
CDH11	0.94181	0	0	FB1
FGF7	0.849315	2.63e-143	3.94e-142	FB1
COL5A2	0.963134	0	0	FB1
RSPO2	0.963158	5.25e-166	7.87e-165	FB1
LAMA2	0.818482	4.27e-184	6.4e-183	FB1
EBF1	0.705882	2.17e-45	3.26e-44	FB1
GUCY1A3	0.8	1.16e-123	1.74e-122	FB1
C11orf96	0.847716	3.09e-128	4.64e-127	FB1
SOCS3	0.611052	0	0	FB1
SLIT3	0.74359	8.52e-58	1.28e-56	FB1
C3orf58	0.94517	0	0	FB1
SCUBE2	0.886792	1.53e-38	2.3e-37	FB1
CD248	0.801609	4.99e-218	7.48e-217	FB1
LRRN3	0.959732	9.71e-129	1.46e-127	FB1
BNC2	0.808989	1.04e-104	1.56e-103	FB1
MRGPRF	0.935185	8.78e-176	1.32e-174	FB1
COL14A1	0.757127	0	0	FB1
SYNPO2	0.875	3.38e-89	5.06e-88	FB1
TPST1	0.82618	2.2e-293	3.29e-292	FB1
PLAC9	0.935199	0	0	FB1
ANTXR1	0.903509	2.43e-171	3.64e-170	FB1
STXBP6	0.897098	6.82e-284	1.02e-282	FB1
TSPAN5	0.920732	2.8e-128	4.21e-127	FB1
COL3A1	0.895848	0	0	FB1
TNXB	0.65625	6.98e-37	1.05e-35	FB1
IGFBP6	0.89726	4.55e-217	6.83e-216	FB1
MMP23B	0.96468	0	0	FB1
LUM	0.964551	0	0	FB1
MFAP4	0.976534	0	0	FB1
PDZRN4	0.961039	7.46e-67	1.12e-65	FB1
ZNF503	0.513889	5.66e-33	8.49e-32	FB1
FREM1	0.938462	2.04e-53	3.05e-52	FB1
CTHRC1	0.924007	0	0	FB1
FNDC1	0.944444	3.41e-45	5.11e-44	FB1
COL1A2	0.901288	0	0	FB1
DLK1	0.882108	0	0	FB1
PITX2	0.954044	0	0	FB1
HAPLN1	0.975758	0	0	FB1
SPON1	0.964539	0	0	FB1
SLC16A10	0.801587	4.85e-221	7.28e-220	FB1
DCN	0.948696	0	0	FB1
RARRES2	0.925	0	0	FB1
MYL9	0.671375	0	0	FB1
RUNX1T1	0.872798	0	0	FB1
TGFBI	0.740788	0	0	FB1
TCF21	0.970297	0	0	FB1
OLFML3	0.93538	0	0	FB1
LAMC3	0.609195	1.22e-56	9.18e-56	FB1
FKBP7	0.634338	9.54e-283	1.43e-281	FB1
CYP24A1	0.933333	8.36e-37	1.25e-35	FB1
SNAI2	0.752896	2.52e-131	3.78e-130	FB1
SRPX	0.961207	0	0	FB1
DPYSL3	0.927536	3.91e-55	5.86e-54	FB1
FOXF1	0.937984	3.79e-212	5.69e-211	FB1
MAN1A1	0.581921	6.08e-217	9.13e-216	FB1
EHD2	0.910256	3.91e-240	5.86e-239	FB1
COL1A1	0.916735	0	0	FB1
UNC5B	0.646154	1.07e-71	1.61e-70	FB1
ATP8B4	0.538462	3.72e-52	5.58e-51	FB1
PRDM6	0.933333	9.14e-85	1.37e-83	FB1
WNT2	0.872247	1.25e-321	1.875e-320	FB1
PDZRN3	0.950276	8.37e-153	1.26e-151	FB1
EPDR1	0.576159	7.23e-44	1.08e-42	FB1
PCOLCE	0.943226	0	0	FB1
MATN2	0.983122	1.66e-219	2.49e-218	FB1
IL6ST	0.663874	0	0	FB1
VCAN	0.852431	0	0	FB1
CPXM1	0.83004	7.62e-158	1.14e-156	FB1
ENPP2	0.890701	0	0	FB1
MRC2	0.894022	3.25e-273	4.88e-272	FB1
COL5A1	0.950791	0	0	FB1
SERPINE2	0.691139	0	0	FB1
ISLR	0.854902	1.13e-169	1.69e-168	FB1
CHN1	0.824324	1.61e-182	2.41e-181	FB1
NID2	0.617834	1.09e-52	8.17e-52	FB1
THBS1	0.753695	6.83e-103	1.02e-101	FB1
BAMBI	0.767103	0	0	FB1
AGTR1	1	4.43e-151	6.65e-150	FB2
HIGD1B	1	3.22e-56	4.83e-55	FB2
RAB3IL1	0.897611	9.6e-275	1.44e-273	HB
KCNE3	0.658879	5.53e-110	8.3e-109	HB
PRKCB	0.900452	1.06e-206	1.6e-205	HB
AP1S2	0.560664	9.3508e-319	1.402618e-317	HB
GPR34	0.94012	0	0	HB
KIAA0226L	0.885246	7.17e-55	1.08e-53	HB
METTL7B	0.973333	6.88e-165	1.03e-163	HB
TLR7	0.9	3.84e-74	5.76e-73	HB
SCN9A	0.934307	2.72e-137	4.08e-136	HB
CELF4	0.971429	1.69e-38	2.53e-37	HB
SLFN11	0.647059	1.8e-67	2.69e-66	HB
CYTH4	0.810219	1.3221e-319	1.98318e-318	HB
GATM	0.571429	2.52e-122	1.89e-121	HB
CMKLR1	0.628205	2.92e-73	4.38e-72	HB
PLTP	0.650611	0	0	HB
CD33	0.696078	2.51e-237	3.76e-236	HB
FOLR2	0.972376	0	0	HB
AIF1	0.809589	0	0	HB
IGSF6	0.715302	2.09e-169	3.13e-168	HB
BIN1	0.807377	0	0	HB
CD53	0.575824	2.69e-186	4.03e-185	HB
SH3BGRL	0.55	6.38e-306	9.57e-305	HB
FGF13	0.947761	1.79e-138	2.69e-137	HB
F13A1	0.948276	0	0	HB
MAFB	0.684882	7.02483706e-316	1.053725559e-314	HB
ARHGAP9	0.802469	4.25e-120	6.38e-119	HB
HHEX	0.774038	1.78e-144	2.67e-143	HB
LRRC39	0.953333	3.14e-157	4.71e-156	HB
C2	0.915344	0	0	HB
SCAMP5	0.972973	8.5e-41	1.27e-39	HB
CYBRD1	0.588889	4.55e-152	6.82e-151	HB
IGF1	0.751152	1.61e-142	2.41e-141	HB
PLEK	0.511628	2.56e-111	1.92e-110	HB
HPGDS	0.974293	0	0	HB
FAM101B	0.601695	1.29e-102	1.94e-101	HB
DKK3	0.7	7.51e-69	1.13e-67	HB
FAM20A	0.940092	3.86e-222	5.79e-221	HB
MPEG1	0.816239	2.17e-180	3.26e-179	HB
NAV3	0.914286	5.73e-34	8.6e-33	HB
ALDH1A1	0.735577	3.17e-131	4.75e-130	HB
CYBB	0.713816	4.98e-183	7.47e-182	HB
DKK2	0.788889	1.28e-64	1.92e-63	HB
CCL13	0.923077	1.54e-63	2.3e-62	HB
CD84	0.669811	9.9e-135	1.49e-133	M
FCN1	0.893204	2.12e-108	3.18e-107	M
LILRB4	1	4.26e-193	6.39e-192	M
TMEM176B	0.656716	2.84e-123	4.26e-122	M
GPR183	0.738693	6.55e-150	9.82e-149	M
AQP9	0.988095	1.81e-108	2.72e-107	M
CD44	0.828025	0	0	M
PBX3	0.522222	2.25e-37	3.38e-36	M
MNDA	0.689542	2.48e-207	3.72e-206	M
KCNMA1	0.644068	2.89e-35	4.34e-34	M
SAMSN1	0.597285	3.41e-115	5.11e-114	M
G0S2	0.686508	4.62e-168	6.92e-167	M
LYSMD2	0.656085	1.4e-115	2.09e-114	M
ALCAM	0.689655	1.08e-175	1.62e-174	M
SPI1	0.568019	1.81e-205	2.71e-204	M
ECI2	0.54283	2.86e-250	4.29e-249	VCT1
SLC28A2	0.640523	1.7e-52	2.56e-51	VCT1
ZNRF3	0.526	4.54e-47	6.81e-46	VCT1
SLC27A2	0.566025	6.06e-187	9.09e-186	VCT1
ELF5	0.683502	2.77e-124	4.15e-123	VCT1
AP1S3	0.586721	2.41e-99	3.61e-98	VCT1
EPHX2	0.583535	1e-53	1.5e-52	VCT1
ACSS1	0.663825	0	0	VCT1
WLS	0.503492	5.7e-141	8.55e-140	VCT1
ATP6V1B1	0.538176	1.69e-146	2.54e-145	VCT1
ATP2B1	0.535766	6.34e-237	9.5e-236	VCT1
FAM84A	0.505468	2.11e-150	3.17e-149	VCT1
MOCS2	0.561925	6.6e-177	9.9e-176	VCT1
PHYH	0.626349	2.28561616e-316	3.428424233e-315	VCT1
FBN2	0.541254	5.09e-211	7.64e-210	VCT1
FXYD3	0.620165	0	0	VCT1
PIR	0.559733	5.65e-145	8.48e-144	VCT1
GALNT11	0.634291	5.05e-209	7.57e-208	VCT1
PNMAL1	0.805556	5.88e-36	8.81e-35	VCT1
REEP6	0.560215	3.21e-110	4.82e-109	VCT1
CROT	0.566883	1.21e-200	1.81e-199	VCT1

## Sheet: Upregulated DEGs in LOPE
gene_name	ratio	p_value	q_value	CellType
MGST1	0.631161	9.04e-185	1.36e-183	EVT1
GAL	0.616327	1.5e-66	2.25e-65	EVT1
RBP4	0.581006	1.21e-42	1.81e-41	EVT1
TFF3	0.648649	7.7e-60	1.15e-58	Epi
EPDR1	0.576159	7.23e-44	1.08e-42	FB1
CPXM1	0.83004	7.62e-158	1.14e-156	FB1
OGN	0.958333	2.45e-250	3.67e-249	FB1
DKK1	0.948454	0	0	FB1
RBP1	0.735849	9.09e-181	1.36e-179	FB1
ISLR	0.854902	1.13e-169	1.69e-168	FB1
IGFBP6	0.89726	4.55e-217	6.83e-216	FB1
C11orf96	0.847716	3.09e-128	4.64e-127	FB1
TWIST2	0.908397	7.5e-200	1.13e-198	FB1
ALDH1A1	0.735577	3.17e-131	4.75e-130	HB
PRDM1	0.75641	6.39e-61	9.58e-60	M
TPTE	0.62069	9.72e-33	1.46e-31	VCT3

## Sheet: Downregulated DEGs in LOPE
gene_name	ratio	p_value	q_value	CellType
PAG1	0.590106	1.67e-141	2.51e-140	EVT1
TMED9	0.530965	0	0	EVT1
MAPT	0.688172	5.86e-33	8.79e-32	EVT1
SLC6A15	0.95122	4.06e-35	6.09e-34	FB1
PBX3	0.522222	2.25e-37	3.38e-36	M
SPESP1	0.656313	1.61e-191	2.42e-190	VCT1
