# Supplementary material for: Systemic transcriptome comparison between early‐ And late‐onset pre‐eclampsia shows distinct pathology and novel biomarkers
Source: Cell Prolif. 2020 Dec 17;54(2):e12968. doi: 10.1111/cpr.12968 (PMC7848957; doi:10.1111/cpr.12968)
Supplement: Supplementary file 9 — Table S3 [file CPR-54-e12968-s009.xlsx]

## Sheet: maternal blood DEGs in EOPE
Gene_name	SystematicName	logFC	P.Value
VSIG4	NM_007268	2.53553	1.48e-05
TPST1	NM_003596	1.96661	5.31e-05
GRB10	NM_001001555	1.52235	0.000251422
GPER	NM_001039966	1.42382	0.000671045
HTRA1	NM_002775	1.4053	0.000264661
STAG3	NM_012447	1.19469	1.34e-05
OLAH	NM_001039702	1.1467	0.000178144
CRIP1	NM_001311	1.09096	0.000634793
LOC284454	AL832183	1.07964	0.000377223
CCDC19	NM_012337	1.05731	0.000120598
BU633383	BU633383	1.03536	0.000242987
CD163	NM_004244	1.01902	0.00525288
FLJ20323	NM_019005	-1.00462	0.00144999
NAMPT	NM_005746	-1.0262	0.00990584
SMPD3	NM_018667	-1.07989	0.00280081
FCER1A	NM_002001	-1.23007	0.00113357
HDC	NM_002112	-1.33978	1.84e-05
CCR3	NM_001837	-1.44646	0.000738226
CDKN1C	NM_000076	-1.73042	0.00010867

## Sheet: DEGs in non-severe LOPE 
GeneName	SystematicName	logFC	P.Value
SRCRB4D	NM_080744	2.42144	0.00197432
TMEM89	NM_001008269	1.98486	0.00864146
STAP2	NM_001013841	1.84127	0.00799221
ENOX2	NM_182314	1.74777	0.0057363
BC014215	BC014215	1.61781	0.00132489
DFFA	NM_213566	1.3933	0.00339265
UBXD3	NM_152376	1.38497	3.63e-06
NFKBIB	NM_002503	1.3527	0.00274021
THC2642612	THC2642612	1.3432	0.000658815
THC2548256	THC2548256	1.30783	0.00983595
GPR142	NM_181790	1.29415	0.00320689
TGM2	NM_198951	1.26876	0.0035707
ADAM33	NM_025220	1.26477	0.00557269
ARSD	NM_009589	1.25872	0.00788807
A_24_P920949	A_24_P920949	1.24329	0.00702069
CYP2F1	NM_000774	1.23326	0.000995833
KIR2DL4	NM_002255	1.22799	0.00589788
PIPOX	NM_016518	1.22497	0.00351358
UCKL1	NM_017859	1.22433	0.00865676
A_32_P174385	A_32_P174385	1.21896	0.00500593
AI942297	AI942297	1.21507	0.00228752
THC2489404	THC2489404	1.21436	0.00437184
PDZK1IP1	NM_005764	1.20876	0.00410221
DNAL4	NM_005740	1.1969	0.00991831
GJD4	NM_153368	1.19618	0.00493194
ADRA1D	NM_000678	1.18803	0.00198357
OR5V1	NM_030876	1.18312	0.00491945
TBXA2R	NM_201636	1.1821	0.000898406
LOC100127980	AK090827	1.17932	0.00721435
BX105253	BX105253	1.17453	0.00202872
A_23_P47980	A_23_P47980	1.17322	0.000670181
C14orf4	NM_024496	1.1665	0.00792646
THC2565151	THC2565151	1.16194	0.0039566
OR7E24	NM_001079935	1.16186	0.00738155
BC009800	BC009800	1.16113	0.00306245
LOC100130950	BC029580	1.15928	0.00541713
FOXJ1	NM_001454	1.15886	0.000695941
COX6B2	NM_144613	1.1571	0.00348233
INHBC	NM_005538	1.15526	0.00611624
TCL6	NM_020550	1.14943	0.000981884
TMEFF2	AB004064	1.14502	1.48e-05
BC065754	BC065754	1.14215	0.00462284
THC2534212	THC2534212	1.13949	0.00431884
GPR12	NM_005288	1.13532	0.00537378
GNG8	NM_033258	1.13496	0.000956895
LSS	NM_001001438	1.12644	4.27e-05
PSG2	NM_031246	1.12027	0.00367716
ENST00000375606	ENST00000375606	1.11753	0.00826328
ATMIN	NM_015251	1.11639	0.00638745
AF085877	AF085877	1.11464	0.000216703
LOC728450	ENST00000358396	1.11192	0.00335018
THC2723388	THC2723388	1.11186	0.00805356
A_24_P383934	A_24_P383934	1.11145	0.00299318
IGF2AS	NM_016412	1.10897	0.00685698
A_24_P76008	A_24_P76008	1.10493	0.00528861
CLCNKA	NM_004070	1.10439	0.00711865
OR1L3	NM_001005234	1.10135	0.00166758
AL834342	AL834342	1.10077	0.00552559
ZNF395	NM_018660	1.09785	0.00596819
LAMA3	NM_198129	1.0971	0.00677399
LOC440295	NM_198181	1.09498	0.00300132
PDK2	NM_002611	1.09323	0.00860034
C12orf51	NM_001109662	1.08969	0.00211731
ACY3	NM_080658	1.0894	0.00185669
B3GNT6	NM_138706	1.08442	0.00114785
OR4X2	NM_001004727	1.07406	0.000819105
ADRB3	NM_000025	1.07124	0.00729093
THC2551774	THC2551774	1.06971	0.000136271
LYZL1	NM_032517	1.06854	0.00285801
A_24_P333077	A_24_P333077	1.06841	0.00588179
CMTM8	NM_178868	1.06774	0.000112971
PDZK1IP1	NM_005764	1.06703	0.00784531
AL080232	AL080232	1.0666	0.00132463
A_24_P919256	A_24_P919256	1.05925	0.00244481
SSTR2	NM_001050	1.05809	0.00103512
AV647560	AV647560	1.05746	0.00692479
PRDM11	NM_020229	1.05669	0.00742127
THC2674900	THC2674900	1.05611	0.000443841
GAB2	NM_012296	1.05421	0.00835539
DUSP16	NM_030640	1.05396	0.00666253
A_24_P341626	A_24_P341626	1.05254	0.00206739
LSS	NM_001001438	1.05115	2.76e-05
A_23_P206741	A_23_P206741	1.0508	0.000526329
PGC	NM_002630	1.04552	0.000905505
IGFBP2	NM_000597	1.04466	0.00265567
DENND2A	NM_015689	1.04388	0.00646314
ENST00000360523	ENST00000360523	1.03886	0.00120181
RPS6KA2	NM_021135	1.03876	0.00633145
TPM1	NM_001018008	1.03598	0.0044136
LOC389833	NM_001033515	1.03337	8.82e-05
THC2786662	THC2786662	1.03039	0.00381081
RP11-529I10.4	NM_015448	1.02892	0.00579152
ZNF333	NM_032433	1.0268	0.00681666
NEIL1	NM_024608	1.02124	7.3e-06
A_23_P39277	A_23_P39277	1.01987	0.00134628
PROKR1	NM_138964	1.01957	0.00816014
LOC730392	XR_015294	1.01651	0.00045414
AU148042	AU148042	1.01562	0.00552586
LMBRD2	NM_001007527	1.01195	0.00857846
GDF5	NM_000557	1.00956	0.00568846
BU633383	BU633383	1.00718	0.000871404
BF513091	BF513091	1.00675	0.00993388
MOV10L1	NM_018995	1.00484	0.00363644
AF272377	AF272377	1.00472	0.00160151
AA464246	AA464246	1.00399	4.79e-05
SLC38A10	NM_138570	1.00219	0.00888609
CR620010	CR620010	1.00194	0.000679008
SEC14L4	NM_174977	1.00001	0.00687119
U68494	U68494	-1.00102	0.000349126
RAP1A	NM_001010935	-1.00163	0.000137722
PTPN11	NM_002834	-1.00184	9.44e-06
PRNP	NM_000311	-1.00219	0.000179245
COG3	NM_031431	-1.00253	5.28e-06
CCDC126	NM_138771	-1.00263	0.000320515
PTGS2	NM_000963	-1.00266	9.7e-05
PRNP	NM_000311	-1.00286	5.13e-05
AGPAT9	NM_032717	-1.00401	0.00118157
EXOC6	NM_019053	-1.0045	0.00103746
PTGS2	NM_000963	-1.00458	6.08e-05
EFR3A	NM_015137	-1.00473	9.27e-05
SELT	NM_016275	-1.00504	3.94e-05
RP5-1022P6.2	NM_019593	-1.00589	0.00367417
PTEN	NM_000314	-1.00631	0.000305853
REEP5	NM_005669	-1.00648	0.000260361
JAK2	NM_004972	-1.00683	6.85e-05
ANKRD12	NM_015208	-1.00719	0.00602111
MRFAP1	NM_033296	-1.00813	4.64e-05
CREB5	NM_182898	-1.00827	0.00276728
ZRANB2	NM_005455	-1.01093	0.00196959
UBE2D1	NM_003338	-1.01253	0.002189
BC039246	BC039246	-1.0135	6.54e-06
ITGB1	NM_002211	-1.01379	0.000108773
SDCCAG1	NM_004713	-1.01729	0.000186029
C4orf18	NM_016613	-1.01848	0.00127904
HBP1	NM_012257	-1.0191	8.31e-05
FAS	NM_000043	-1.02115	0.00410537
NPTN	NM_012428	-1.02118	0.0004245
DOCK11	NM_144658	-1.02384	0.000221083
PRDX3	NM_006793	-1.02401	4.21e-06
DHX15	NM_001358	-1.0242	1.35e-05
FBXO11	NM_025133	-1.02458	6.99e-05
JAK2	NM_004972	-1.02508	0.000115215
DPYD	NM_000110	-1.02532	1.18e-05
QPCT	NM_012413	-1.02573	0.00223012
HNRNPH3	NM_012207	-1.02739	0.00010872
NT5C2	NM_012229	-1.02835	0.000114198
HECA	NM_016217	-1.02878	0.00012684
GBP3	NM_018284	-1.02988	0.000536817
ETS2	NM_005239	-1.02993	0.00404508
USP15	NM_006313	-1.03065	0.00316735
JAK2	NM_004972	-1.03145	6.89e-05
HIATL1	NM_032558	-1.03163	0.000767001
PPP1CB	NM_002709	-1.03199	0.00475703
IFNGR1	NM_000416	-1.03204	0.00167813
AK095151	AK095151	-1.03242	0.000327063
PAPD4	NM_173797	-1.03262	1.64e-05
USP6	NM_004505	-1.0329	3.09e-05
AGTPBP1	NM_015239	-1.03298	0.000365422
NIN	NM_020921	-1.03375	0.000570472
MRFAP1L1	NM_203462	-1.03452	0.00020743
C14orf129	NM_016472	-1.035	0.0010169
PRNP	NM_000311	-1.03525	7.06e-05
CCPG1	AF011794	-1.03539	0.000722377
JAK2	NM_004972	-1.03556	1.96e-05
TMEM49	NM_030938	-1.03578	0.00194155
OBFC2A	NM_001031716	-1.03619	0.00450152
KIAA1600	AB046820	-1.03724	0.00145893
RNF146	NM_030963	-1.0384	0.00206035
RB1CC1	NM_014781	-1.03856	0.000205081
LEMD3	NM_014319	-1.03969	3.43e-05
TMEM71	NM_144649	-1.04031	0.00034108
MAT2B	NM_182796	-1.04066	0.000200652
TSC22D3	NM_004089	-1.04081	0.00692567
RNASEL	NM_021133	-1.04152	0.00010618
PRNP	NM_000311	-1.04163	5.46e-05
ELF1	NM_172373	-1.0423	3.09e-06
JAK2	NM_004972	-1.04257	4.24e-05
UBXD2	NM_014607	-1.04383	3.41e-06
GALC	NM_000153	-1.04402	3.29e-05
CYB5R4	NM_016230	-1.04432	0.000618632
TMEM165	NM_018475	-1.0444	0.000293251
PAN3	NM_175854	-1.04479	0.000300399
2020-03-07	NM_022826	-1.04562	0.000653498
RAP2C	NM_021183	-1.04583	7.91e-05
PRNP	NM_000311	-1.04606	0.000164322
CROP	NM_016424	-1.04655	0.000448505
ARID4B	NM_016374	-1.04656	0.000595516
CHMP1B	NM_020412	-1.04729	0.000105271
JAK2	NM_004972	-1.04733	7.7e-05
PSAP	NM_001042465	-1.0475	0.00933374
THC2632286	THC2632286	-1.04888	9.78e-05
SMNDC1	NM_005871	-1.04895	0.000166318
GRAMD1C	NM_017577	-1.04903	0.000294159
XRN2	NM_012255	-1.04915	6.14e-05
JAK2	NM_004972	-1.04991	6.03e-05
CCPG1	AF011794	-1.0506	0.000409264
PRNP	NM_000311	-1.05219	8.98e-05
RBM47	NM_019027	-1.05223	0.000695903
NDFIP1	NM_030571	-1.05373	7.33e-07
CR613944	CR613944	-1.05396	0.000429477
FAS	NM_000043	-1.0543	0.00393062
SLA	NM_001045556	-1.05586	0.00211689
THC2522889	THC2522889	-1.05595	0.00175923
CCPG1	AF011794	-1.05674	0.000196726
IL15	NM_172174	-1.05777	0.000363751
ELF1	NM_172373	-1.06182	2.22e-05
CASC4	NM_138423	-1.06218	8.51e-05
THBD	NM_000361	-1.06378	0.00217105
ACTR3	NM_005721	-1.06422	9.1e-05
DDX5	NM_004396	-1.06432	6.18e-05
DAPP1	NM_014395	-1.06528	0.000523122
DDX3X	NM_001356	-1.06703	0.000240119
SLC15A4	NM_145648	-1.06761	0.000708029
ACTR3	NM_005721	-1.06778	3.93e-05
TRIM25	NM_005082	-1.06919	0.00109115
RB1	NM_000321	-1.06965	4.4e-05
CLK4	NM_020666	-1.0717	0.00203185
FUSIP1	NM_006625	-1.07187	0.000151297
CTSS	NM_004079	-1.07348	0.000234389
ZDHHC20	AK090979	-1.07446	0.000822306
PAG1	NM_018440	-1.07663	0.000757726
PHF20L1	NM_016018	-1.0771	0.000529619
AASDHPPT	NM_015423	-1.07853	2.77e-05
SFRS18	AL080186	-1.07861	0.000174944
RP11-679B17.1	NM_001100829	-1.07914	0.000807114
CCPG1	AF011794	-1.0804	0.000493829
A_24_P307395	A_24_P307395	-1.08044	1.3e-05
FAS	NM_000043	-1.08055	0.00441966
TncRNA	NR_002802	-1.08057	0.000917854
PPP1R12A	NM_002480	-1.08116	5.28e-05
KIAA1370	NM_019600	-1.08138	9.16e-05
CCPG1	AF011794	-1.08242	0.000669811
PPT1	NM_000310	-1.0825	0.00723351
CCPG1	AF011794	-1.08563	0.000403142
MARCKS	NM_002356	-1.08722	0.00219808
SNRK	NM_017719	-1.08731	0.000117891
KLF3	NM_016531	-1.08808	0.000229845
PTAR1	NM_001099666	-1.08993	0.00494617
F13A1	NM_000129	-1.0903	0.00540871
CGGBP1	NM_001008390	-1.09079	3.69e-05
JAK2	NM_004972	-1.09455	4.19e-05
HIAT1	NM_033055	-1.09464	2.4e-06
IMPA1	NM_005536	-1.09516	0.000265435
RB1	NM_000321	-1.0968	0.000122166
SRP9	NM_003133	-1.09713	4.94e-05
GNA13	NM_006572	-1.09746	2.58e-06
CCPG1	AF011794	-1.09802	0.000571571
ACSL1	NM_001995	-1.09996	0.00856809
SLC37A3	NM_207113	-1.10041	0.000563955
CCPG1	AF011794	-1.10054	0.000215894
PAIP2	NM_001033112	-1.10121	5.64e-05
GNG10	NM_001017998	-1.10208	0.00611967
LOC440337	AK094332	-1.10302	0.00904437
RB1	NM_000321	-1.10307	0.000115052
CMTM6	NM_017801	-1.10348	0.000476524
MAP3K7IP2	NM_015093	-1.10373	0.000123936
GNG10	NM_001017998	-1.1042	0.00273789
TMEM30A	NM_018247	-1.10757	6.7e-06
TTRAP	NM_016614	-1.10763	0.000175577
RB1	NM_000321	-1.11105	0.000140272
RB1	NM_000321	-1.11673	4.39e-05
STX3	NM_004177	-1.11829	0.000483108
EDEM3	NM_025191	-1.11853	0.000328403
PJA2	NM_014819	-1.11862	5.59e-05
RB1	NM_000321	-1.11959	5.18e-05
FNDC3A	NM_001079673	-1.11977	9.25e-05
CD359823	CD359823	-1.12001	0.0039093
DDX17	NM_006386	-1.12234	1.87e-05
PRNP	NM_000311	-1.1227	7.49e-05
THC2610143	THC2610143	-1.12308	0.000118386
RNF138	NM_016271	-1.12361	0.000164783
TMEM30A	NM_018247	-1.12417	1.32e-05
ABHD3	NM_138340	-1.12429	7e-05
FAS	NM_000043	-1.12529	0.00352206
AMD1	NM_001634	-1.12681	1.78e-05
CCPG1	AF011794	-1.12822	0.000747117
FAS	NM_000043	-1.13	0.00414871
MTPN	NM_145808	-1.13193	2.5e-05
MME	NM_007289	-1.13302	0.00169675
ARHGAP18	NM_033515	-1.13527	2.45e-05
SLC40A1	NM_014585	-1.14152	0.000148353
PUM2	NM_015317	-1.14202	9.14e-06
RB1	NM_000321	-1.14249	5.03e-05
SP3	NM_003111	-1.1429	0.000828436
KIAA1370	NM_019600	-1.14304	7.96e-05
PTGER4	NM_000958	-1.14504	2.38e-05
ROCK1	NM_005406	-1.1452	0.000385199
ROCK1	BC041849	-1.14559	3.11e-05
LRRFIP1	NM_004735	-1.14684	4e-05
EIF4G2	NM_001418	-1.14696	2.19e-05
PLEKHF2	NM_024613	-1.14979	0.000523348
BTG1	NM_001731	-1.15096	2.64e-05
CPD	NM_001304	-1.15107	0.000101953
MORC3	NM_015358	-1.15163	8.24e-05
THC2640099	THC2640099	-1.15169	0.000143931
PRNP	NM_000311	-1.15263	2.56e-05
SGK1	NM_005627	-1.15477	3.65e-05
FAS	NM_000043	-1.1562	0.00286986
ARL6IP6	NM_152522	-1.15728	5.03e-05
SRP9	NM_003133	-1.15773	3.22e-05
RB1	NM_000321	-1.15854	2.14e-05
FCHO2	NM_138782	-1.15988	0.00202426
SPOPL	NM_001001664	-1.16159	0.000512182
LMBRD1	NM_018368	-1.16302	2.83e-05
SHOC2	NM_007373	-1.16302	2.87e-05
TMEM123	NM_052932	-1.16755	0.000499291
MAP2K1	NM_002755	-1.16833	3.28e-05
THC2499809	THC2499809	-1.16916	0.000273758
DPYD	NM_000110	-1.17078	5.17e-06
ADD3	NM_016824	-1.17201	5.54e-05
CHSY1	NM_014918	-1.17642	0.000815513
PLXNC1	AB208934	-1.17991	0.000194503
RB1	NM_000321	-1.18026	2.9e-05
FAM44A	NM_148894	-1.18044	7.97e-05
PPP4R1	NM_001042388	-1.18224	0.000655887
CSGALNACT2	NM_018590	-1.18303	0.000842666
RAB1A	NM_004161	-1.18429	3.12e-06
ZNF217	NM_006526	-1.18995	7.69e-05
MRFAP1	NM_033296	-1.19105	0.000480024
MEGF9	NM_001080497	-1.19192	0.000260954
PPM1B	NM_177968	-1.19374	8.28e-06
HHEX	NM_002729	-1.19781	5.62e-06
RICTOR	NM_152756	-1.20146	0.00106265
SLC37A3	NM_207113	-1.20337	0.00269988
THC2574620	THC2574620	-1.20437	1.4e-05
RP6-213H19.1	NM_016542	-1.20475	0.000141765
SLC38A2	NM_018976	-1.20677	0.000120632
SF3B1	NM_012433	-1.20737	4.76e-05
SAMSN1	NM_022136	-1.20744	0.000984615
DCP2	NM_152624	-1.21473	0.000575172
LPCAT2	BX641069	-1.21595	0.00100996
DDX60L	NM_001012967	-1.21665	0.000293626
BC045174	BC045174	-1.21787	0.00452453
BC030112	BC030112	-1.22045	0.00058865
EGLN1	CR604521	-1.22281	0.000209362
ACTR2	NM_001005386	-1.22325	3.75e-06
GK	NM_203391	-1.22858	0.00415023
BAZ2B	NM_013450	-1.23003	0.000761992
TMEM66	NM_016127	-1.23261	4.03e-05
RAD21	NM_006265	-1.234	1.49e-05
IDI1	NM_004508	-1.23482	0.000110925
PTPRC	NM_002838	-1.2365	8.31e-05
PNRC2	NM_017761	-1.23754	1.32e-05
RGS2	NM_002923	-1.2383	0.00245101
FLI1	NM_002017	-1.23897	2.43e-05
CD164	NM_006016	-1.24399	6.66e-06
SON	NM_138927	-1.2477	1.78e-05
PTPN12	NM_002835	-1.2553	0.00037835
ERO1L	NM_014584	-1.25541	0.000499186
USP32	NM_032582	-1.25642	1.09e-05
DEK	NM_003472	-1.25989	0.000296678
STAG2	NM_001042749	-1.26155	0.000103768
RAB1A	NM_004161	-1.26515	8.11e-06
AF086032	AF086032	-1.26595	0.000822456
ZDHHC17	NM_015336	-1.26664	0.000209004
E2F3	NM_001949	-1.26752	0.000859128
NRBF2	NM_030759	-1.26763	0.0002885
IRS2	NM_003749	-1.27023	0.000704693
PTPRC	NM_002838	-1.27198	4.58e-05
TMED5	NM_016040	-1.27291	2.74e-06
RP2	NM_006915	-1.27529	0.00150212
RB1	NM_000321	-1.27689	1.26e-05
BCL6	NM_001706	-1.27857	0.00312297
SDCBP	NM_005625	-1.27896	0.000137066
MGAM	NM_004668	-1.28077	0.0031961
GBP1	NM_002053	-1.28173	0.00835195
DR1	NM_001938	-1.28355	1.94e-05
ASAH1	NM_177924	-1.284	0.000125192
PTPRC	NM_002838	-1.28499	6.37e-05
CDC42EP3	NM_006449	-1.28505	2.85e-05
PTPRC	NM_002838	-1.28678	7.28e-05
C1orf63	BC065040	-1.28815	0.000119448
BACH1	NM_206866	-1.2902	2.11e-05
PTPRC	NM_002838	-1.2928	4.52e-05
STAT1	NM_007315	-1.29304	0.000321445
OSBPL8	NM_020841	-1.29675	6.17e-06
BNIP2	U15173	-1.29782	2.78e-05
A_24_P703614	A_24_P703614	-1.3039	0.000330718
KIAA1033	NM_015275	-1.30608	0.00121021
C6orf32	NM_014722	-1.30851	0.000296462
PTPRC	NM_002838	-1.31061	2.97e-05
IFRD1	NM_001007245	-1.31501	0.000185387
ERBB2IP	NM_018695	-1.31517	3.39e-06
PTPRC	NM_002838	-1.31662	3.38e-05
PTPRC	NM_002838	-1.31681	2.71e-05
OSTM1	NM_014028	-1.31767	8.32e-05
PTPRC	NM_002838	-1.31905	3.76e-05
PTPRC	NM_002838	-1.32779	6.93e-05
IFRD1	NM_001007245	-1.32809	0.00011096
GPR160	NM_014373	-1.33049	0.000127287
PRNP	NM_000311	-1.33716	0.00132638
BC062780	BC062780	-1.3393	0.00113504
C14orf138	NM_024558	-1.33936	1.09e-05
SKAP2	NM_003930	-1.34457	1.02e-05
ZFAND5	NM_006007	-1.34835	4.1e-06
CCPG1	NM_020739	-1.3497	0.000140422
GBP1	NM_002053	-1.35925	0.00780344
SACM1L	NM_014016	-1.36043	5.08e-06
TMEM55A	NM_018710	-1.36136	6.66e-05
SMCHD1	NM_015295	-1.36519	0.000230094
C12orf35	NM_018169	-1.36952	0.000350037
GLS	AF158555	-1.37744	0.000127747
PELI1	NM_020651	-1.37889	1.24e-05
CPEB4	NM_030627	-1.38908	0.000248042
CAPZA2	NM_006136	-1.39934	0.000239639
NAMPT	NM_005746	-1.41232	0.00198135
A_23_P103951	A_23_P103951	-1.41511	0.000159598
FBXL3	NM_012158	-1.41795	1.84e-05
A_24_P592591	A_24_P592591	-1.41839	0.00213805
JMJD1C	NM_032776	-1.42157	4.41e-05
LBR	NM_002296	-1.43007	0.000242839
KLHL2	NM_007246	-1.43815	0.000237177
CAB39	NM_016289	-1.43899	6.92e-06
BC045716	BC045716	-1.44152	0.000427096
MME	NM_007289	-1.45425	0.000248575
FPR2	NM_001462	-1.46771	0.00072667
ZNF267	NM_003414	-1.46809	7.44e-05
NEK7	ENST00000367385	-1.47078	8.6e-06
CLK1	NM_004071	-1.48951	0.000337866
DDX3X	NM_001356	-1.5011	1.53e-05
CENTB2	NM_012287	-1.50369	1.45e-05
SNX10	NM_013322	-1.50379	6.89e-06
TMEM165	NM_018475	-1.51454	0.000217943
C9orf72	NM_018325	-1.51804	8.6e-07
LRRK2	NM_198578	-1.58445	7.76e-05
NAMPT	NM_005746	-1.60449	0.000689102
CD46	NM_002389	-1.62258	3.98e-05
RGS18	NM_130782	-1.66842	0.00014078
CCNG2	NM_004354	-1.69628	1.18e-05
SNX10	NM_013322	-1.70889	4.05e-06
TLR4	NM_138554	-1.71301	0.000101379
PRKAR1A	NM_212472	-1.72051	1.24e-06
PRKAR1A	NM_212472	-1.78979	6.95e-06
GCA	NM_012198	-1.803	2.76e-05
NAMPT	NM_005746	-1.91647	4.49e-05
A_23_P201521	A_23_P201521	-2.3688	0.00506535

## Sheet: DEGs in severe LOPE 
Gene_name	SystematicName	logFC	P.Value
CD86	NM_006889	1.91344	0.00564115
THC2541992	THC2541992	1.8247	0.0040515
IRX5	NM_005853	1.72642	0.00423982
GZMH	NM_033423	1.70962	0.000249313
CB162722	CB162722	1.56686	0.00813883
LOC441377	XM_496991	1.50365	0.00487729
A_24_P161494	A_24_P161494	1.4791	0.00498765
LOC646753	XM_929703	1.44116	0.00520347
RPS26	NM_001029	1.4311	0.00474501
LOC100131971	XM_001720153	1.39489	0.00849825
RPS26	NM_001029	1.38773	0.00844279
LCE2D	NM_178430	1.30241	0.0040983
A_24_P418712	A_24_P418712	1.28896	0.00729167
ZNF683	NM_173574	1.28745	0.00297639
COMMD6	NM_203497	1.25493	0.00995132
C8orf70	NM_016010	1.23787	2.36e-05
FGFBP2	NM_031950	1.22764	0.00251993
GZMA	NM_006144	1.20643	0.000812331
SCARNA17	NR_003003	1.15893	0.000172276
CAMK2N2	NM_033259	1.10147	0.0015528
BC011779	BC011779	1.09487	0.00854049
RPL39	NM_001000	1.09167	0.00767868
NBPF10	ENST00000369364	1.08112	0.00593019
T68867	T68867	1.0733	5.36e-05
T68867	T68867	1.06316	9.63e-05
NUCKS1	NM_022731	1.06251	0.000122761
HMGB1	NM_002128	1.05425	0.00531919
A_24_P41979	A_24_P41979	1.04451	0.00821323
RANBP1	NM_002882	1.04309	0.00377923
B2M	AK022379	1.03578	0.00223119
XCL1	NM_002995	1.03431	3.21e-05
CD52	NM_001803	1.03388	0.00104084
FGFBP2	NM_031950	1.03318	0.00357412
A_32_P167577	A_32_P167577	1.03177	0.000887299
ITM2A	NM_004867	1.01386	0.000332729
ENST00000337102	ENST00000337102	1.00885	0.00287197
RPS15A	NM_001019	1.0058	0.00867221
CV575560	CV575560	1.0037	0.0022528
NAMPT	NM_005746	-1.01537	0.00742454
BC028232	BC028232	-1.01721	0.000243944
C16orf13	NM_032366	-1.01894	0.00966069
AA807824	AA807824	-1.02179	0.00357027
ACSL1	NM_001995	-1.02442	0.00515591
RBM38	NM_017495	-1.03061	0.00447162
MMP9	NM_004994	-1.03277	0.00889779
PGLYRP1	NM_005091	-1.03517	0.0089421
GPR160	NM_014373	-1.03561	0.000469707
THC2704973	THC2704973	-1.03569	0.00130319
ABHD9	NM_024794	-1.03848	0.00501791
AK024930	AK024930	-1.04434	0.00173791
TMEM165	NM_018475	-1.06312	0.00204527
BC092421	BC092421	-1.06381	0.00450662
OR2H1	NM_030883	-1.06735	0.00918642
MMP9	NM_004994	-1.07116	0.0054648
MMP9	NM_004994	-1.07393	0.00609317
RNF10	NM_014868	-1.07486	0.00854442
CCNG2	NM_004354	-1.08165	0.000646842
VNN1	NM_004666	-1.08458	0.00338656
MMP9	NM_004994	-1.09047	0.00492343
CD79A	NM_001783	-1.09069	0.00197146
MEF2B	NM_005919	-1.09335	0.00655445
AK095583	AK095583	-1.0945	0.000296811
OGFR	NM_007346	-1.09769	0.0016165
SNCA	NM_007308	-1.1	0.00764987
PRKAR1A	NM_212472	-1.10161	0.00065726
MMP9	NM_004994	-1.11329	0.00338379
SNCA	NM_007308	-1.12217	0.0079385
A_24_P927245	A_24_P927245	-1.12254	0.00564662
SIPA1L1	CR936651	-1.12686	0.0068084
SNCA	NM_007308	-1.12737	0.00649537
SNCA	NM_007308	-1.12917	0.00757018
MMP9	NM_004994	-1.12983	0.00418662
GSPT1	NM_002094	-1.13119	0.0060769
A_24_P323682	A_24_P323682	-1.13421	0.00535518
SPATA2L	NM_152339	-1.1363	0.00131038
SNCA	NM_007308	-1.13929	0.00898172
SNCA	NM_007308	-1.1466	0.00602679
TMEM175	NM_032326	-1.14747	0.000229404
IGF2	AK074614	-1.15313	0.00454362
MMP9	NM_004994	-1.16373	0.00309245
THC2679040	THC2679040	-1.16429	0.00129877
A_24_P273214	A_24_P273214	-1.17349	0.000310327
MGAM	NM_004668	-1.17597	0.00197893
MMP9	NM_004994	-1.17978	0.00256554
MMP9	NM_004994	-1.18855	0.00220659
PI3	NM_002638	-1.19137	0.00751901
ADIPOR1	NM_015999	-1.19384	0.00492844
FPR2	NM_001462	-1.20109	0.00133128
LYNX1	NM_177458	-1.20181	0.00948874
SNCA	NM_007308	-1.21171	0.00311669
FLJ45717	NM_207401	-1.21743	0.00724142
SOX17	NM_022454	-1.22624	0.00784016
MMP9	NM_004994	-1.23183	0.00171911
TLR4	NM_138554	-1.23506	0.000876063
LRP3	NM_002333	-1.24588	0.00798923
LCE1C	NM_178351	-1.27165	0.0048652
SF3A2	NM_007165	-1.27836	0.00636711
A_32_P11425	A_32_P11425	-1.28192	0.00212742
RHBDL1	NM_003961	-1.28479	0.00772623
ANK1	NM_000037	-1.29695	0.00298757
NRN1	NM_016588	-1.31321	0.000866954
A_32_P105865	A_32_P105865	-1.31389	0.00774853
ENST00000326831	ENST00000326831	-1.33032	0.00142097
THBD	NM_000361	-1.36555	2.29e-05
C14orf139	BC008299	-1.36971	0.00420892
THC2539923	THC2539923	-1.36974	0.00830116
LOC649294	AK091259	-1.38104	0.00686727
AK093171	AK093171	-1.3877	0.00588164
MGC4473	BC068047	-1.42143	0.00410961
RAVER1	NM_133452	-1.42297	0.000466189
ORMDL3	NM_139280	-1.43361	0.000596029
GCS1	NM_006302	-1.43713	0.00622897
C21orf58	NM_058180	-1.44391	0.000291968
AL137705	AL137705	-1.45096	0.0017476
LCE1A	NM_178348	-1.45121	0.00193297
BF149382	BF149382	-1.46224	0.00586522
MEX3D	NM_203304	-1.48857	0.00975261
THC2558776	THC2558776	-1.49375	0.00921382
THC2689579	THC2689579	-1.50661	0.00849346
THC2714978	THC2714978	-1.50858	0.00543469
AK021933	AK021933	-1.51802	0.00499432
EXOC3L2	NM_138568	-1.52923	0.00406634
NYX	NM_022567	-1.53691	0.000632568
CR607522	CR607522	-1.54182	0.00813233
THC2625851	THC2625851	-1.5443	0.000695368
AW389851	AW389851	-1.55623	0.0029675
BM808621	BM808621	-1.56573	0.0024468
SHARPIN	NM_030974	-1.5788	0.0024337
FGF3	NM_005247	-1.58561	0.00403818
AI064892	AI064892	-1.58957	0.00352402
AA420998	AA420998	-1.59422	0.00667089
BCAM	NM_005581	-1.65558	0.000742316
TCL6	NM_014418	-1.65885	0.00628461
UCN2	NM_033199	-1.66776	0.0084178
A_24_P281025	A_24_P281025	-1.67241	0.00953304
MGC45922	BC033237	-1.73706	0.00227012
SDK2	BC066363	-1.74453	0.00160098
THC2754464	THC2754464	-1.75564	0.00131853
KCNK7	NM_033347	-1.84131	0.000314519
hCG_20426	BC018095	-1.89434	0.000956025
THC2752167	THC2752167	-1.91985	0.000324605
THY1	NM_006288	-1.94835	0.00533578
CPLX2	NM_006650	-2.02409	0.00932301
EVX1	NM_001989	-2.06949	0.00394135
A_32_P185089	A_32_P185089	-2.1531	0.00387558
BC037911	BC037911	-2.20264	0.0026992

## Sheet: DEGs between LOPE_S and LOPE_NS
GeneName	SystematicName	logFC	P.Value
A_23_P201521	A_23_P201521	2.38993	0.0098461
CV323793	CV323793	1.65695	0.00563884
ENST00000342314	ENST00000342314	1.44364	0.000798648
CLK1	NM_004071	1.41808	0.00159699
CR627148	CR627148	1.34556	0.00315166
FAM26F	NM_001010919	1.29967	0.00407556
ENST00000397141	ENST00000397141	1.29627	0.000197135
ZNF714	NM_182515	1.27423	0.00137048
ZNF680	NM_178558	1.24184	0.00191246
GLS	AF158555	1.23199	0.00134174
ZRANB2	NM_005455	1.21699	0.000866042
A_24_P814872	A_24_P814872	1.21603	0.00329978
HSP90AA1	NM_005348	1.21266	0.00169718
LOC730291	ENST00000398732	1.20354	0.000737292
PTPRC	NM_002838	1.20344	0.000391185
ENST00000341262	ENST00000341262	1.18474	0.00985523
P2RY5	NM_005767	1.18159	0.00292228
PTPRC	NM_002838	1.17694	0.000539201
PTPRC	NM_002838	1.17637	0.000413787
ZNF714	NM_182515	1.17463	0.0095852
PTPRC	NM_002838	1.17287	0.00050609
PTPRC	NM_002838	1.16794	0.000455993
PTPRC	NM_002838	1.16663	0.000553643
ZNF254	NM_203282	1.16353	0.000993593
GBP3	NM_018284	1.16203	0.00042907
N4BP2L2	NM_014887	1.15728	0.000278689
PSMC6	NM_002806	1.15713	0.00471346
FGL2	NM_006682	1.15579	0.00019543
CROP	NM_016424	1.15411	0.000461091
DA093175	DA093175	1.15017	0.00231174
AP1S2	NM_003916	1.14975	0.00198451
EEF1A1	NM_001402	1.14509	0.00110109
CROCCL1	BC006312	1.14092	0.000360168
PTPRC	NM_002838	1.13796	0.000610828
LOC643790	ENST00000378969	1.13794	0.000708545
SENP7	NM_020654	1.12666	0.00296153
ZNF430	NM_025189	1.123	0.0010229
ITGB1	NM_002211	1.12299	0.000106066
MYBL1	NM_001080416	1.11844	0.00663805
PTPRC	NM_002838	1.11799	0.00116759
PTPRC	NM_002838	1.11592	0.00106372
SLC38A2	NM_018976	1.11496	0.000931496
SF3B1	NM_012433	1.10924	0.000471954
LEPROTL1	NM_015344	1.10697	0.00146637
CTSS	NM_004079	1.10587	0.000523652
MATR3	NM_199189	1.10416	0.000295809
ANKRD12	NM_015208	1.10076	0.00655918
BIRC3	NM_001165	1.10076	0.00769002
CD36	NM_001001547	1.10062	0.00474348
JAK2	NM_004972	1.10024	0.000121645
ARHGAP18	NM_033515	1.10005	0.00014593
PSMC6	NM_002806	1.09865	0.00575381
PSIP1	NM_033222	1.09086	0.00301991
OSTM1	NM_014028	1.08988	0.00204122
CCDC14	NM_022757	1.08525	0.000550512
LSM8	NM_016200	1.08515	0.00257944
JAK2	NM_004972	1.07951	0.000186203
TRAT1	NM_016388	1.07798	0.00547454
XIST	NR_001564	1.06757	0.00634844
C1orf9	NM_016227	1.06715	0.00132136
ZNF429	NM_001001415	1.06643	0.00100716
ZNF267	NM_003414	1.06529	0.00564688
JAK2	NM_004972	1.06363	0.000251243
CAPZA2	NM_006136	1.06305	0.00798536
KTN1	NM_004986	1.06237	0.00193101
CENTD1	NM_015230	1.06034	0.000195111
PTPRC	NM_002838	1.05976	0.00248128
ZNF493	NM_001076678	1.05925	0.00467465
TMED5	NM_016040	1.05851	0.000172335
C1orf63	BC065040	1.05843	0.00276987
HMGN1	AK056033	1.05797	0.000190271
JAK2	NM_004972	1.05667	0.000134308
USP1	NM_003368	1.05604	0.0020032
CBX3	NM_016587	1.05556	0.00207696
THC2718728	THC2718728	1.0543	0.00605535
AP1S2	NM_003916	1.05303	0.00299609
SFRS18	AL080186	1.05154	0.000728195
ZNF99	NM_001080409	1.04661	0.00807148
ZNF254	NM_203282	1.04654	0.0073418
DPM1	NM_003859	1.04602	0.00614296
BCLAF1	NM_014739	1.04567	0.00115088
ANGEL2	NM_144567	1.04371	0.000101352
HMGB1	NM_002128	1.04114	0.00763792
GALC	NM_000153	1.03965	0.000133714
JAK2	NM_004972	1.03802	7.76e-05
PRPF4B	NM_003913	1.0379	0.00137394
SLC35A1	NM_006416	1.03713	0.00203316
PSMA4	NM_002789	1.03675	0.00903939
SMCHD1	NM_015295	1.03518	0.00789749
JAK2	NM_004972	1.03413	0.000236931
DDX5	NM_004396	1.02795	0.000333343
CAB39	NM_016289	1.02699	0.00164504
ADRB2	NM_000024	1.0247	0.00102248
PRPF40A	NM_017892	1.02332	0.000239825
PNRC2	NM_017761	1.01935	0.000592029
ZDHHC17	NM_015336	1.01868	0.00479072
ADD3	NM_016824	1.01561	0.000979644
SACM1L	NM_014016	1.01543	0.000880404
ARGLU1	NM_018011	1.01537	0.00156907
DUSP6	NM_001946	1.01347	0.000837711
STAT1	NM_007315	1.01117	0.00776946
ZNF100	NM_173531	1.01073	0.00061041
SFRS11	NM_004768	1.00908	0.000288644
RAP1B	NM_015646	1.00621	0.00162222
ELMOD2	ENST00000323570	1.00511	0.000944935
A_23_P165819	A_23_P165819	1.00484	0.000401941
GOPC	NM_020399	1.00345	0.00117856
SERPINB9	NM_004155	1.00259	0.00202667
HSPA8	NM_006597	1.00145	0.000844342
ZC3H15	NM_018471	1.00121	0.00100878
ADRB2	NM_000024	1.00077	0.00107323
FIBIN	NM_203371	-1.00125	0.000183144
THC2761218	THC2761218	-1.00465	0.00317337
PRIC285	NM_033405	-1.00837	0.00838101
POU4F2	NM_004575	-1.01054	0.000192818
AW138098	AW138098	-1.01055	0.005353
ZER1	NM_006336	-1.01093	0.00913106
SRC	NM_005417	-1.01213	0.00378742
FOXO4	NM_005938	-1.01216	0.00139166
BHLHB5	NM_152414	-1.01319	0.00264596
UBAP1	NM_016525	-1.01379	0.00829684
LOC728450	ENST00000358396	-1.01402	0.00309867
C9orf71	NM_153237	-1.01435	0.00045262
C10orf76	NM_024541	-1.01514	0.0083138
AA233733	AA233733	-1.01534	0.00126487
PTGIR	NM_000960	-1.01629	0.00292012
CATSPER2	NM_172097	-1.01748	0.00466962
KLHL17	NM_198317	-1.01984	0.00182154
C1orf198	NM_032800	-1.02111	0.00965203
TOLLIP	NM_019009	-1.02188	0.00169875
RAPSN	NM_032645	-1.02327	0.00307743
OR2A25	NM_001004488	-1.02437	0.00931923
THEG	NM_016585	-1.0244	0.00823007
ENST00000303979	ENST00000303979	-1.02524	0.000110176
GOLGA8F	XM_001720373	-1.02586	0.00269556
FIS1	NM_016068	-1.02685	0.00809966
THC2733597	THC2733597	-1.02733	0.00827775
LDLR	M28219	-1.02765	0.000786526
MOS	NM_005372	-1.03024	0.00200206
CLDN11	NM_005602	-1.03107	0.00228572
AP2A1	NM_014203	-1.03186	0.00882389
MAFF	NM_012323	-1.03224	0.000977632
A_32_P19466	A_32_P19466	-1.03319	0.00509267
AB055226	AB055226	-1.03416	0.00302733
ENST00000390630	ENST00000390630	-1.03463	0.00915861
A_32_P177741	A_32_P177741	-1.03487	0.00109305
SFTPA1	NM_001093770	-1.03556	0.00718063
WDR45	NM_007075	-1.03604	0.00824077
RPUSD1	NM_058192	-1.03646	0.00565817
ENST00000357072	ENST00000357072	-1.03758	0.00352543
CHRM1	NM_000738	-1.03781	0.000746278
ZIC5	NM_033132	-1.0397	0.00458763
AU145411	AU145411	-1.03993	0.00696308
MAGEA6	NM_175868	-1.04063	0.00105492
THC2650637	THC2650637	-1.04113	0.00474491
FAM104A	NM_032837	-1.04155	0.00547208
F12	NM_000505	-1.04236	0.00270525
CTNNB1	NM_001904	-1.04444	0.00488391
HTR1B	NM_000863	-1.04511	0.00781999
ERBB3	NM_001982	-1.04791	0.00917993
THC2500587	THC2500587	-1.04904	0.000566307
PRRG1	NM_000950	-1.04947	0.00209665
WDR68	NM_005828	-1.0506	0.00126637
FAM65A	NM_024519	-1.05106	0.000593055
THC2746246	THC2746246	-1.05224	0.00351743
IL17F	NM_052872	-1.05249	0.00171126
PEF1	NM_012392	-1.05297	0.000297824
LOC442175	XM_001130492	-1.05311	0.00825822
MRPL28	NM_006428	-1.05386	0.00510184
AK001784	AK001784	-1.05675	0.000583542
LOC388494	CR593500	-1.05676	0.00909773
ENST00000339692	ENST00000339692	-1.05793	0.00621622
FIS1	NM_016068	-1.05795	0.00878868
ROBO3	NM_022370	-1.05861	0.00359579
ZNF488	NM_153034	-1.05862	0.00267795
HSPB9	NM_033194	-1.05889	0.00313244
ZNF213	NM_004220	-1.06078	0.0015768
MFSD2	AK027396	-1.06399	0.00265888
XR_018320	XR_018320	-1.06554	0.00234284
ASPHD1	NM_181718	-1.06604	0.00095946
FBN1	NM_000138	-1.06619	0.00727483
CR620010	CR620010	-1.07061	0.00096418
LSS	NM_001001438	-1.07225	8.38e-05
AK024930	AK024930	-1.07249	0.00961713
AW204925	AW204925	-1.07528	0.00289324
ENST00000307548	ENST00000307548	-1.07552	0.00243487
GFRA3	NM_001496	-1.07598	0.00608956
C6orf106	NM_024294	-1.07663	0.00532066
IGFBP2	NM_000597	-1.07698	0.00473066
LOC643905	NM_001080835	-1.07704	0.00185963
A_24_P101742	A_24_P101742	-1.07904	0.00326519
CDC45L	NM_003504	-1.07964	0.00184342
TMEM40	NM_018306	-1.08029	0.00945057
LOC645195	AK123450	-1.08168	0.00364825
SCARA5	NM_173833	-1.08185	0.000706627
KRTAP4-1	NM_033060	-1.08225	0.0064988
A_24_P525144	A_24_P525144	-1.08251	0.000694773
AF086214	AF086214	-1.08298	0.00287878
CDR2L	NM_014603	-1.08584	0.000389973
ZNF167	NM_025169	-1.08791	0.00173903
OR5L2	NM_001004739	-1.0888	0.00155517
FIBCD1	NM_032843	-1.09053	0.00412555
NP285481	NP285481	-1.09277	0.00778146
C10orf109	NM_001098830	-1.09385	0.00221668
LOC652147	XM_941485	-1.09465	0.00305674
UBE2O	BC007822	-1.09477	0.00357848
C9orf50	NM_199350	-1.09482	0.00346723
AAK1	NM_014911	-1.09594	0.00208689
XR_018267	XR_018267	-1.0966	0.000361817
ACTC1	NM_005159	-1.09663	0.00672355
ENST00000360523	ENST00000360523	-1.09759	0.00184676
C8orf55	NM_016647	-1.09785	0.00266724
CENTG3	NM_001042535	-1.09794	0.00446059
BC028232	BC028232	-1.09996	0.00138303
ENST00000380769	ENST00000380769	-1.10036	0.0023544
FUT11	NM_173540	-1.10227	0.00164621
THC2519072	THC2519072	-1.10273	0.00117624
FLJ32252	AK056814	-1.10514	0.00910163
MAGEA6	NM_175868	-1.10675	0.000842616
SILV	NM_006928	-1.1071	0.00265684
CD300LB	NM_174892	-1.10756	0.00160263
KIAA1797	NM_017794	-1.10938	0.000685998
BEST2	NM_017682	-1.10999	0.00104437
FAM102B	NM_001010883	-1.11021	0.00628448
H2BFXP	NR_003238	-1.11043	0.000142537
SLCO3A1	NM_013272	-1.11126	0.000975037
BX110727	BX110727	-1.11369	0.000544778
FRMD1	NM_024919	-1.11587	0.00780726
LOC730392	XR_015294	-1.11676	0.000486664
SLC25A39	NM_016016	-1.11814	0.00558174
AQP5	NM_001651	-1.11873	0.00059942
ST6GALNAC4	NM_175039	-1.11891	0.00955117
ELOF1	NM_032377	-1.11967	0.00542003
ASB16	NM_080863	-1.11976	0.000813738
AL080233	AL080233	-1.11983	0.000734104
CAV1	NM_001753	-1.12036	0.00962525
CYP24A1	NM_000782	-1.12049	0.000897228
AW874684	AW874684	-1.12099	0.00586088
WDR93	NM_020212	-1.12099	0.00314204
A_32_P67355	A_32_P67355	-1.12115	3.57e-05
A_24_P926115	A_24_P926115	-1.12258	0.000771217
RILP	NM_031430	-1.12258	0.00962737
MLXIP	NM_014938	-1.12276	0.000480576
PNPLA7	NM_152286	-1.12398	0.000243097
AK1	NM_000476	-1.12445	0.00165941
OTUD6A	NM_207320	-1.12517	0.00770009
MGC39821	BC034236	-1.12547	0.00018868
A_24_P152315	A_24_P152315	-1.12677	0.00167073
AL546498	AL546498	-1.12878	0.00303213
RTN4RL1	NM_178568	-1.12885	0.00704978
ZNF574	NM_022752	-1.12968	0.00717025
NSUN4	NM_199044	-1.12981	0.000824405
MYADM	NM_001020818	-1.13062	0.00263081
EDC3	NM_025083	-1.1317	0.000983792
RXRA	NM_002957	-1.13476	0.00416318
AK096241	AK096241	-1.13486	0.00194267
A_23_P13202	A_23_P13202	-1.13501	0.00805141
RBMS2	NM_002898	-1.13507	0.00634035
FOXN1	NM_003593	-1.13606	0.000272419
MAGEA6	NM_175868	-1.13632	0.000344169
SLC5A2	NM_003041	-1.13668	0.00140884
A_32_P57172	A_32_P57172	-1.13806	0.000276604
AK128192	AK128192	-1.13956	0.00636362
PLA2G4D	BC034571	-1.13973	0.000556487
TBC1D20	BC014983	-1.14205	0.00416493
AK054756	AK054756	-1.14207	0.00173292
GRINA	NM_000837	-1.14214	0.00531012
DHDDS	NM_205861	-1.14231	0.00497603
B4GALT2	BC002431	-1.14311	0.00969497
TMEM95	NM_198154	-1.14346	0.000382438
HRASLS5	NM_054108	-1.14475	0.0015493
A_32_P146326	A_32_P146326	-1.14623	0.000164871
TRPM5	NM_014555	-1.14648	0.00364695
MAGEA6	NM_175868	-1.1469	0.000460179
CXorf48	NM_001031705	-1.14826	0.000965983
SETD8	NM_020382	-1.14887	0.000382168
CIZ1	NM_012127	-1.15097	0.00128404
MFSD9	NM_032718	-1.15342	0.00132523
AK095583	AK095583	-1.1536	0.00205114
C20orf59	NM_022082	-1.15749	0.000898165
MAGEA6	NM_175868	-1.15814	0.000421632
ENST00000376975	ENST00000376975	-1.15907	0.0018009
CPB1	NM_001871	-1.15939	0.000621834
KIAA0427	NM_014772	-1.1631	0.0025998
BC011940	BC011940	-1.16588	0.00714053
A_24_P477610	A_24_P477610	-1.16668	0.000517302
XR_015583	XR_015583	-1.16729	0.00393032
C17orf28	NM_030630	-1.16813	0.0061577
VGF	NM_003378	-1.16953	0.000950106
RP11-529I10.4	NM_015448	-1.17007	0.00465722
BG708379	BG708379	-1.1701	0.00226534
MUSK	NM_005592	-1.17125	0.000813055
ATP6V0C	NM_001694	-1.17167	0.00867465
SLC22A17	NM_016609	-1.17481	0.00262174
NOS1	NM_000620	-1.17748	0.00145131
BE184907	BE184907	-1.17913	0.00115157
FBRS	NM_001105079	-1.17937	0.000855549
C11orf68	NM_031450	-1.18037	0.000179811
RNF187	BC012758	-1.18073	0.00861413
SH2D5	NM_001103161	-1.18181	0.00133164
IRX6	NM_024335	-1.18289	0.000599821
A_24_P340966	A_24_P340966	-1.18325	0.00321669
PAQR8	NM_133367	-1.18346	0.00945136
BTN2A3	NM_024018	-1.1848	0.00875267
THC2668359	THC2668359	-1.18567	4.4e-05
LSS	NM_001001438	-1.18608	8.27e-05
UBXD1	NM_025241	-1.18647	0.00881231
C7orf27	NM_152743	-1.18661	0.00996838
A_32_P192586	A_32_P192586	-1.18668	0.000494395
GGT1	NM_005265	-1.18682	0.00828614
TFF3	NM_003226	-1.18836	0.00733357
ACTR5	NM_024855	-1.1899	0.000220429
A_24_P600087	A_24_P600087	-1.19104	0.00728323
BE064950	BE064950	-1.19301	0.00010424
KIFC3	NM_005550	-1.19582	0.00548529
LOC390595	CR749500	-1.19593	0.000140653
KRTAP11-1	NM_175858	-1.19722	0.00584566
MMRN2	NM_024756	-1.19767	0.00176467
UBXD3	NM_152376	-1.19808	0.00013002
GATA2	NM_032638	-1.19907	5.61e-05
FAM120C	NM_017848	-1.19919	0.00276509
UNQ1940	NM_205855	-1.19948	0.00973199
MGC40574	BC032412	-1.2014	0.000603917
MUC6	NM_005961	-1.20247	0.00351775
PDZK1IP1	NM_005764	-1.20249	0.00682961
GYLTL1B	NM_152312	-1.20309	0.00207819
ADRA1D	NM_000678	-1.20574	0.00412628
TACR2	NM_001057	-1.20653	0.00697458
RORC	NM_005060	-1.20868	0.000563413
ENST00000391607	ENST00000391607	-1.20924	0.0058804
SH3BP2	NM_003023	-1.20963	0.00303226
NKIRAS2	NM_001001349	-1.2114	0.000428786
PLEKHM1	NM_014798	-1.21142	0.00443326
A_32_P72887	A_32_P72887	-1.21333	0.000783778
FRMPD3	AB058720	-1.21546	0.00112961
ALOXE3	NM_021628	-1.21601	0.000281649
SLC6A8	NM_005629	-1.21609	0.00907197
PHOSPHO1	NM_178500	-1.21666	0.00442798
GABBR1	NM_001470	-1.21921	0.000412857
RP11-265F14.2	NM_015849	-1.21931	0.000383162
STRN4	NM_001039877	-1.21937	0.00335484
CADM3	NM_021189	-1.21988	0.00248579
KCNG1	NM_002237	-1.22107	0.00535471
MCOLN1	NM_020533	-1.22112	0.00357708
LOC165186	NM_199280	-1.22116	0.00484839
NPHP3	AK055893	-1.22128	0.00034557
C8orf73	NM_001100878	-1.22138	0.00393713
PHB2	NM_007273	-1.22146	0.0061049
ENST00000361567	ENST00000361567	-1.22163	0.008801
CAV1	NM_001753	-1.22224	0.00807307
UGT2B15	NM_001076	-1.22225	0.000707793
SPRR1A	NM_005987	-1.22371	0.00639864
ENST00000394848	ENST00000394848	-1.22404	0.00741765
PDK2	NM_002611	-1.22495	0.00782248
R25063	R25063	-1.22538	7.06e-05
TMEM86B	NM_173804	-1.22795	0.00595386
A_24_P312594	A_24_P312594	-1.22907	0.00209868
MPFL	NM_001025190	-1.22975	0.00134987
COX6B2	NM_144613	-1.23106	0.00474726
ICOSLG	NM_015259	-1.23395	0.00558655
GRINA	U44954	-1.23432	0.00501796
TMEM30B	NM_001017970	-1.23443	0.000441192
CAV1	NM_001753	-1.23446	0.00707719
CHRD	NM_003741	-1.23548	0.00301856
ATXN1L	XM_928464	-1.23595	0.00695609
GATA1	NM_002049	-1.24033	0.00377039
CSNK1G2	NM_001319	-1.24036	0.00172109
A_24_P714750	A_24_P714750	-1.24097	0.0049458
R3HDML	NM_178491	-1.24272	0.0010228
THC2749298	THC2749298	-1.24312	0.0043989
CDC34	NM_004359	-1.24346	0.0064141
SCN3B	NM_018400	-1.24405	0.00193353
PEAR1	NM_001080471	-1.24612	0.00227849
BG540029	BG540029	-1.24652	0.00479691
C11orf42	NM_173525	-1.24759	0.00166967
UHRF1	NM_013282	-1.24764	0.00142631
DUSP16	NM_030640	-1.24885	0.00389421
OGFR	NM_007346	-1.24968	0.00422983
PCDHB7	NM_018940	-1.25077	0.00680368
AF085877	AF085877	-1.25093	0.000180661
CSDC2	NM_014460	-1.25167	0.00383436
KIAA1539	NM_025182	-1.25377	0.00081892
A_24_P341626	A_24_P341626	-1.25443	0.00101178
TSPAN10	NM_031945	-1.25615	0.00161272
CAV1	NM_001753	-1.25757	0.00960454
LTA	NM_000595	-1.2601	0.00147876
SPRY3	NM_005840	-1.26174	0.00045279
PLA2G5	NM_000929	-1.26539	0.000834675
THC2539698	THC2539698	-1.26693	0.00241794
LYL1	NM_005583	-1.26721	0.00395615
SLC25A45	NM_182556	-1.26782	0.00124529
KLK14	NM_022046	-1.26827	0.000619618
DPEP3	NM_022357	-1.26947	0.000428972
DUSP4	NM_001394	-1.27097	0.00372324
HEMK1	NM_016173	-1.27292	0.00615176
DGCR8	NM_022720	-1.27377	0.00400231
LOC442211	XR_019545	-1.27492	0.00550807
RNASE1	NM_198232	-1.27595	0.00788925
CDC34	NM_004359	-1.27615	0.00680782
GDF5	NM_000557	-1.27643	0.00185013
A_24_P332953	A_24_P332953	-1.27719	0.00537699
THC2555710	THC2555710	-1.2781	0.00121869
BSG	NM_001728	-1.28113	0.00855176
CDK5R2	NM_003936	-1.28144	0.00047479
FKBP1B	NM_054033	-1.28221	0.00401569
A_24_P33105	A_24_P33105	-1.28327	0.00352292
GABRB2	NM_000813	-1.28562	0.000264008
SLC34A1	NM_003052	-1.28636	0.00113233
BOK	AF089746	-1.28779	0.0040862
CAV1	NM_001753	-1.28864	0.00497588
C2orf3	BC000853	-1.2906	0.000296083
OR11A1	NM_013937	-1.29212	0.00904353
LOC100128364	AK096229	-1.29425	0.00722602
BF513091	BF513091	-1.29463	0.00315736
BG944303	BG944303	-1.29525	0.00071171
GAD1	NM_013445	-1.2995	0.00340094
CAV1	NM_001753	-1.30075	0.00507945
ISLR	NM_005545	-1.30139	0.0027807
TMEM175	NM_032326	-1.30379	0.00080297
C16orf86	NM_001012984	-1.30762	0.00243536
LOC441455	BC031344	-1.30891	0.00793039
CAV1	NM_001753	-1.30957	0.00510614
A_24_P273214	A_24_P273214	-1.30994	0.00124105
THC2679040	THC2679040	-1.31106	0.0038371
P2RX2	NM_170683	-1.31201	0.00659481
THC2704973	THC2704973	-1.31278	0.00134676
OR1L3	NM_001005234	-1.31728	0.000768586
A_24_P33217	A_24_P33217	-1.31742	0.00172739
AA188598	AA188598	-1.3206	0.00366472
TNS1	NM_022648	-1.32061	0.00738667
A_24_P76008	A_24_P76008	-1.3211	0.00279335
DENND2A	NM_015689	-1.32179	0.00213035
AL834342	AL834342	-1.32197	0.00282462
GNG8	NM_033258	-1.32573	0.000538244
NOPE	NM_020962	-1.32662	0.00170745
B3GALNT1	NM_001038628	-1.3277	0.00040406
SEC14L4	NM_174977	-1.32892	0.00147216
TMCC3	NM_020698	-1.32954	0.00529663
MEF2B	AK057161	-1.32998	0.00325969
LOC389833	AK096952	-1.33283	0.00256159
A_24_P924125	A_24_P924125	-1.3337	0.00129522
YPEL4	NM_145008	-1.33379	0.00496378
BBC3	NM_014417	-1.33421	0.000217401
RBM38	NM_017495	-1.33446	0.00387232
LYZL1	NM_032517	-1.33464	0.000913999
CECR2	NM_031413	-1.33506	0.0078218
THC2699738	THC2699738	-1.33661	0.00039898
MOV10L1	NM_018995	-1.33773	0.000634749
BI771091	BI771091	-1.33838	0.000378519
OR4X2	NM_001004727	-1.33941	0.000214153
FAM100A	NM_145253	-1.34327	0.00345604
GHSR	NM_004122	-1.34359	0.00199499
ENST00000397462	ENST00000397462	-1.34553	0.00714022
C6orf27	NM_025258	-1.34569	0.000822858
ENST00000323662	ENST00000323662	-1.34596	0.00290129
PCDHB4	NM_018938	-1.3497	0.00164733
TAAR2	NM_001033080	-1.34989	0.000656706
THC2786662	THC2786662	-1.34996	0.000796838
PROKR1	NM_138964	-1.35023	0.00189978
THC2730708	THC2730708	-1.35159	0.00160872
NAB2	NM_005967	-1.35193	0.00328357
KIRREL3	ENST00000278934	-1.35487	0.0043481
BG547692	BG547692	-1.35536	0.00279213
TNS1	NM_022648	-1.35683	0.00602174
MT1E	AF495759	-1.35697	0.00742907
GPD1	NM_005276	-1.35833	0.000561151
MFAP2	NM_017459	-1.35912	0.00141425
CD79A	NM_001783	-1.3593	0.00236567
LAMC3	NM_006059	-1.35975	0.00325878
BC040412	BC040412	-1.36577	0.00337083
MICALL2	NM_182924	-1.36602	0.00206694
TIGD1	NM_145702	-1.36828	0.000839441
AL080208	AL080208	-1.37109	0.00309324
CR745430	CR745430	-1.37128	0.00913631
OR4D2	NM_001004707	-1.37331	0.0011704
LMF1	NM_022773	-1.37455	0.00136707
FBXO17	AK021860	-1.37531	0.00111192
RTBDN	NM_031429	-1.37535	0.00521005
CDC42EP4	NM_012121	-1.37555	0.00548973
KRTAP6-3	NM_181605	-1.37591	0.000727072
A_23_P39277	A_23_P39277	-1.37669	0.000149667
B3GNT6	NM_138706	-1.37672	0.00025805
UBL4B	NM_203412	-1.38243	0.000566728
AA465699	AA465699	-1.38247	0.00564991
LOC651746	ENST00000296657	-1.38272	0.00158193
A_24_P919502	A_24_P919502	-1.38277	0.00538067
SPTBN4	NM_020971	-1.38295	0.0019494
C12orf51	NM_001109662	-1.38321	0.000539336
DPM2	NM_003863	-1.38367	0.00520793
SPATA2L	NM_152339	-1.38396	0.00196661
LOC100130920	AK093639	-1.3863	0.00218975
DFFA	NM_213566	-1.38632	0.00766416
BC011942	BC011942	-1.38841	0.000931292
CRYBB3	NM_004076	-1.38873	0.00284295
JOSD2	NM_138334	-1.3904	0.00202039
HCRT	NM_001524	-1.39147	0.00105206
PPP2R5B	NM_006244	-1.39165	0.00318852
LMBRD2	NM_001007527	-1.39191	0.00142484
FOXJ1	NM_001454	-1.39296	0.000275074
TRIM10	NM_006778	-1.39342	0.00423954
A_23_P206741	A_23_P206741	-1.39692	5.52e-05
CR598098	CR598098	-1.39827	0.00193371
NXF3	NM_022052	-1.40077	0.0020725
CAV1	NM_001753	-1.40239	0.00499491
A_24_P912856	A_24_P912856	-1.40342	0.00287088
TGM2	NM_198951	-1.40504	0.00352109
A_23_P329062	A_23_P329062	-1.40559	0.00420446
IRAK1	NM_001569	-1.40633	0.00296943
LIME1	NM_017806	-1.40652	0.00747
FZD1	NM_003505	-1.40811	9.31e-05
ENST00000390434	ENST00000390434	-1.41207	0.000339757
THC2718751	THC2718751	-1.4124	0.000805142
GPR31	NM_005299	-1.41379	0.00357769
FAM47C	NM_001013736	-1.41459	0.00361184
OXTR	NM_000916	-1.41571	0.0047308
SYT5	NM_003180	-1.41655	0.00844132
GAB2	NM_012296	-1.42002	0.00167513
ALG3	NM_005787	-1.42549	0.000747608
AHDC1	NM_001029882	-1.42725	0.00307793
THC2667616	THC2667616	-1.42885	0.00327057
A_24_P480722	A_24_P480722	-1.43273	0.00207587
THC2565151	THC2565151	-1.43369	0.00150919
BLVRB	NM_000713	-1.43373	0.000255767
TRAK1	NM_014965	-1.4363	0.00218917
A_24_P333077	A_24_P333077	-1.43638	0.00107353
THC2673161	THC2673161	-1.43741	0.00240069
AI650707	AI650707	-1.43829	0.00295914
CRHR2	NM_001883	-1.4419	0.00748278
THC2633633	THC2633633	-1.44217	0.00367378
OR2H1	NM_030883	-1.44238	0.0059336
CRAMP1L	NM_020825	-1.44424	0.00010293
A_32_P25838	A_32_P25838	-1.44466	0.00208946
AL555100	AL555100	-1.4447	0.00203917
GRPR	U57365	-1.44778	0.00820916
A_32_P11425	A_32_P11425	-1.449	0.00565092
SSTR2	NM_001050	-1.45168	8.63e-05
TBXA2R	NM_201636	-1.45341	0.000281871
ANKH	NM_054027	-1.4576	0.000237661
DKFZP434P211	NR_003714	-1.45803	0.00197683
C19orf25	NM_152482	-1.45877	0.000537758
AK021842	AK021842	-1.46022	0.00282662
IGF2AS	NM_016412	-1.46102	0.00159321
MUC2	NM_002457	-1.46422	0.0072635
GPR156	NM_153002	-1.46447	0.00196074
M14755	M14755	-1.46625	0.0047502
CAV1	NM_001753	-1.4695	0.00300142
THC2577283	THC2577283	-1.47002	0.00101152
DMWD	NM_004943	-1.47048	0.00915347
C19orf23	NM_152480	-1.47706	0.00192602
THC2650367	THC2650367	-1.47776	0.000964671
ARHGEF16	NM_014448	-1.47894	0.000998704
FLJ36848	AK094167	-1.47934	0.00345675
TNS1	NM_022648	-1.47985	0.00443337
AF130102	AF130102	-1.48139	0.00521571
RAB1B	NM_030981	-1.4845	0.00243975
ACY3	NM_080658	-1.48674	0.000199144
A_24_P383934	A_24_P383934	-1.49128	0.000453172
ENST00000326831	ENST00000326831	-1.49223	0.00427038
GPR12	NM_005288	-1.49239	0.00119204
ANKRD33	NM_182608	-1.49568	0.000869326
A_23_P75192	A_23_P75192	-1.49719	0.0039926
LOC100131262	AK092421	-1.49803	0.00860775
HRC	NM_002152	-1.49871	0.00750641
AA282192	AA282192	-1.50083	0.0034738
TEAD1	NM_021961	-1.50201	0.00469436
FAM127B	NM_001078172	-1.50324	0.000828908
CR594735	CR594735	-1.50468	0.00146904
LOC100130950	BC029580	-1.50751	0.0013373
A_24_P499481	A_24_P499481	-1.50798	0.00268277
PRDM11	NM_020229	-1.50864	0.000803952
AV647560	AV647560	-1.51076	0.000723008
THC2723388	THC2723388	-1.51229	0.00145553
MYOZ3	NM_133371	-1.51472	0.00213629
RPS6KA2	NM_021135	-1.51679	0.000502829
ABHD9	NM_024794	-1.51943	0.00150424
OSBP2	NM_030758	-1.52205	0.00101407
PUS7	NM_019042	-1.52274	0.000350654
ENST00000375606	ENST00000375606	-1.5267	0.00144513
FTH1	NM_002032	-1.52718	0.00661861
GJD4	NM_153368	-1.52914	0.00140239
THC2534212	THC2534212	-1.52926	0.000728976
CNTNAP1	NM_003632	-1.53267	0.00414116
ENST00000379864	ENST00000379864	-1.53566	0.00113679
LRP3	NM_002333	-1.5367	0.00988589
P2RX3	NM_002559	-1.53768	0.00761898
PDZK1IP1	NM_005764	-1.54028	0.00115497
AK098160	AK098160	-1.54256	0.00257836
LAMA3	NM_198129	-1.54423	0.000817817
ADRB3	NM_000025	-1.54431	0.000708573
VWA1	NM_022834	-1.54583	0.000813184
SMCR5	AF467442	-1.54968	0.00374582
SLC16A11	NM_153357	-1.55054	0.000969234
ATOH7	NM_145178	-1.55097	0.000590895
A_32_P131090	A_32_P131090	-1.55167	0.00207538
A_24_P927553	A_24_P927553	-1.55532	0.00316561
BM351936	BM351936	-1.55652	0.00950238
PSG2	NM_031246	-1.55684	0.000403096
RAVER1	NM_133452	-1.55703	0.00209725
KRT14	NM_000526	-1.55723	0.00694421
SOX21	NM_007084	-1.56073	0.000819
AI803364	AI803364	-1.5628	0.00244639
SLC38A10	NM_138570	-1.56474	0.000403874
TH	NM_199292	-1.56479	0.00444579
OR7E24	NM_001079935	-1.56569	0.00141597
RERE	NM_012102	-1.56714	0.000269894
ELF5	AK074633	-1.56836	0.00470719
MUC4	NM_018406	-1.56846	0.00237083
CYP2F1	NM_000774	-1.56921	0.000211869
UPK3B	NM_030570	-1.5696	0.00111033
LOC494558	BC039385	-1.57047	0.00385291
ZNF333	NM_032433	-1.57376	0.000326822
CEACAM19	NM_020219	-1.57397	0.00194552
PACRG	NM_152410	-1.57543	0.00284492
REEP1	NM_022912	-1.57761	0.00192497
AI942297	AI942297	-1.58523	0.000438999
CCR10	NM_016602	-1.58582	0.00621392
PIPOX	NM_016518	-1.58713	0.000807227
EFNA1	NM_004428	-1.58765	0.00237893
PTCRA	NM_138296	-1.58786	0.00268162
SF3A2	NM_007165	-1.58805	0.00756254
NRN1	NM_016588	-1.58968	0.00141269
EIF4G1	NM_182917	-1.59001	0.00156965
A_23_P47980	A_23_P47980	-1.59328	5.61e-05
BX105253	BX105253	-1.59643	0.000234967
CACNA1B	NM_000718	-1.59754	0.00123744
TIAM1	NM_003253	-1.59836	0.0048953
DCT	NM_001922	-1.60612	0.00337264
PRR5	NM_015366	-1.6062	0.00166241
ZNF395	NM_018660	-1.60675	0.000449515
THC2642612	THC2642612	-1.60706	0.00027328
ENST00000211092	ENST00000211092	-1.60746	0.00195996
MYC	M13930	-1.60847	0.000918306
NAT14	NM_020378	-1.60916	0.0012656
PLEKHA3	BC035471	-1.61126	0.0043212
TBKBP1	NM_014726	-1.61198	0.0025425
MAP1LC3A	NM_032514	-1.61392	0.00601869
NTN2L	NM_006181	-1.61697	0.00668408
C14orf4	NM_024496	-1.61882	0.00117311
A_24_P341616	A_24_P341616	-1.62651	0.000674315
BC021053	BC021053	-1.62698	0.000880446
TCL6	NM_020550	-1.63052	5.13e-05
A_24_P903715	A_24_P903715	-1.63316	0.000737958
TCOF1	NM_001008657	-1.63321	0.00919805
AW452819	AW452819	-1.63414	0.00144801
FAM43B	NM_207334	-1.63416	0.0068781
D2HGDH	BC071598	-1.63444	0.0060147
A_24_P919256	A_24_P919256	-1.63683	6e-05
KRT31	NM_002277	-1.63899	0.00188534
CLDN3	NM_001306	-1.64072	0.00315015
OBSCN	NM_052843	-1.64278	0.000739971
DKFZp434F142	AL136837	-1.64887	0.000696591
BC009800	BC009800	-1.6504	0.000241364
DNAJC4	NM_005528	-1.6509	0.00202057
LOC728450	ENST00000358396	-1.65258	0.000159953
ARID1B	NM_175863	-1.6532	0.000950757
DBF4B	NM_145663	-1.66028	0.00120235
BX099985	BX099985	-1.66181	0.000304986
MMP19	NM_002429	-1.66336	0.00332224
PCDHB13	NM_018933	-1.6649	0.00977492
KRTAP4-11	NM_033059	-1.66525	0.0014387
UNC13D	AK024474	-1.66586	0.00416143
CD244	NM_016382	-1.66727	0.00125315
LOC157740	AJ291676	-1.66753	0.00323279
AK095945	AK095945	-1.66795	0.00674116
C21orf58	NM_058180	-1.67052	0.000823158
NP186315	NP186315	-1.67995	0.00104091
CLPS	NM_001832	-1.68016	0.00224019
A_32_P93807	A_32_P93807	-1.68281	0.00985513
KCNH2	NM_172056	-1.6833	0.00483992
CD239565	CD239565	-1.68395	0.00865376
TNXB	NM_032470	-1.68715	0.006179
AK090466	AK090466	-1.68813	0.00745679
CLCNKA	NM_004070	-1.68843	0.000359973
GPR142	NM_181790	-1.69184	0.000655844
MYEOV	NM_138768	-1.69276	0.00672963
ENST00000329367	ENST00000329367	-1.69288	0.00767602
NAT10	NM_024662	-1.69305	0.00114462
ABBA-1	NM_138383	-1.69622	0.00259995
OTOS	NM_148961	-1.69748	0.00857676
TTLL3	BC009479	-1.70394	0.00333764
RHBDL1	NM_003961	-1.71092	0.0055009
KIR2DL4	NM_002255	-1.71287	0.00074085
GPC4	NM_001448	-1.71668	0.00194322
dJ222E13.2	NR_002184	-1.72004	0.00998954
BF088423	BF088423	-1.72747	0.00186056
SORBS1	AK022468	-1.72901	0.00150577
PPAN	NM_020230	-1.73033	0.00150469
OR5V1	NM_030876	-1.73156	0.000338415
LOC100127980	AK090827	-1.73602	0.000558679
ZDHHC8	NM_013373	-1.73743	0.00492391
BC065754	BC065754	-1.73781	0.000195028
TFF1	NM_003225	-1.74167	0.00837524
C20orf30	NM_001009924	-1.7468	0.000391583
A_32_P105865	A_32_P105865	-1.74681	0.00558737
ORMDL3	NM_139280	-1.7482	0.000923981
IL12RB1	NM_005535	-1.75114	0.00400446
LOC650392	BC028099	-1.75259	0.00827941
KRTAP4-12	NM_031854	-1.75326	0.000838445
C14orf152	NM_138344	-1.75366	0.00510285
INHBC	NM_005538	-1.75455	0.000306793
RNF207	NM_207396	-1.75601	0.00216267
THC2489404	THC2489404	-1.75633	0.000326587
SHISA4	NM_198149	-1.75883	0.00845089
IGF2	AK074614	-1.75884	0.00088275
AI732974	AI732974	-1.76603	0.00267015
ABHD1	BC028378	-1.77484	0.000569848
OXER1	NM_148962	-1.77571	0.000741302
CR606969	CR606969	-1.77701	0.000295091
APC2	NM_005883	-1.77702	0.000708818
GIPR	NM_000164	-1.78344	0.00368532
C16orf13	NM_032366	-1.78823	0.00059506
POMZP3	NM_152992	-1.79015	0.00529528
MATN1	BC017506	-1.792	0.000880678
AK127569	AK127569	-1.79478	0.00266565
SLC22A23	NM_021945	-1.79568	0.00831002
LGR6	NM_001017403	-1.79732	0.0017956
A_23_P122485	A_23_P122485	-1.79804	0.00191845
BX089493	BX089493	-1.80149	0.000672439
A_23_P1871	A_23_P1871	-1.80294	0.00204666
SHD	NM_020209	-1.80394	0.00130425
A_32_P6062	A_32_P6062	-1.80584	0.0020602
FLJ34651	BC045098	-1.80948	0.00063411
GCS1	NM_006302	-1.81851	0.00647052
A_24_P931583	A_24_P931583	-1.82353	0.000862557
A_32_P174385	A_32_P174385	-1.8259	0.000265405
ATP6V1G2	NM_130463	-1.82725	0.000882751
ALPPL2	NM_031313	-1.82745	0.00951349
C17orf91	NM_032895	-1.82827	0.00799122
HRH3	NM_007232	-1.83295	0.0022118
S66917	S66917	-1.83313	0.00154126
GPR25	NM_005298	-1.8332	0.000534094
FOXL1	NM_005250	-1.8337	0.000712922
EVPL	NM_001988	-1.83712	0.00384599
FOXH1	NM_003923	-1.83753	0.00112815
RUNDC2B	AK023827	-1.83763	0.000625348
ANK1	NM_000037	-1.84016	0.00109321
AL137705	AL137705	-1.84331	0.0017662
PCDHGA7	NM_032087	-1.84728	0.00405066
LCE1A	NM_178348	-1.8497	0.00189552
LRAT	NM_004744	-1.85281	0.00641071
AF241539	AF241539	-1.8535	0.00773368
FLJ37078	NM_001110199	-1.85811	0.00708155
A_23_P207049	A_23_P207049	-1.85914	0.00226735
DPT	NM_001937	-1.86545	0.00247284
BC011805	BC011805	-1.86552	0.00783486
RARG	NM_000966	-1.87305	0.00159741
BF149382	BF149382	-1.87338	0.00554963
C11orf72	ENST00000333139	-1.87364	0.000990458
A_32_P120014	A_32_P120014	-1.87648	0.000983964
AI791380	AI791380	-1.87922	0.0053639
SIPA1L1	CR936651	-1.88018	0.000601837
BC007572	BC007572	-1.88364	0.0014169
KRTAP2-1	NM_001123387	-1.88528	0.00255496
DNAL4	NM_005740	-1.88845	0.000429565
MGC4473	BC068047	-1.88979	0.00284228
THC2625851	THC2625851	-1.8912	0.00102466
C17orf72	BC045676	-1.8918	0.00134579
FOXC2	NM_005251	-1.89287	0.00767191
CDSN	NM_001264	-1.89511	0.0020156
A_24_P324606	A_24_P324606	-1.89798	0.00987487
C14orf139	BC008299	-1.89958	0.00200999
NFKBIB	NM_002503	-1.90182	0.000235482
VPS24	NM_016079	-1.90368	0.000369535
ADAM33	NM_025220	-1.9096	0.000284697
FAM109B	NM_001002034	-1.9113	0.000389782
TTBK1	AK131217	-1.91169	0.00206936
RHOV	ENST00000220507	-1.9118	0.000767515
BU625797	BU625797	-1.91193	0.00873449
TMEM145	NM_173633	-1.91619	0.00148535
OR10A4	NM_207186	-1.91912	0.00168209
SCARA3	NM_016240	-1.92167	0.00219829
RCC1	NM_001048194	-1.92403	0.000934366
EXOC3L2	NM_138568	-1.92424	0.00443111
BCL2	M13995	-1.9292	0.0029296
LOC100129113	AK094477	-1.93497	0.00188039
A_24_P745960	A_24_P745960	-1.93837	0.00891383
MEG3	NR_002766	-1.93946	0.00246118
VASH1	NM_014909	-1.94161	0.00445184
MEF2D	NM_005920	-1.94327	0.000635618
THC2714978	THC2714978	-1.95	0.00479433
CRABP1	NM_004378	-1.95151	0.00106739
C9orf25	NM_147202	-1.95222	0.00488729
GPR42	NM_005305	-1.95518	0.00236041
PCLO	NM_014510	-1.95582	0.000430371
X68990	X68990	-1.95921	0.00036425
A_24_P50601	A_24_P50601	-1.97225	0.0094871
TMEM164	ENST00000372073	-1.97722	0.00510797
BCAM	NM_005581	-1.97752	0.0013902
RPL3L	NM_005061	-1.98089	0.000669645
MRGPRF	NM_145015	-1.98584	0.00588755
NYX	NM_022567	-1.9884	0.00052651
AF085874	AF085874	-1.98917	0.00103872
AW389851	AW389851	-1.99125	0.0028188
ASAH3	NM_133492	-1.9949	0.00762361
ENST00000354668	ENST00000354668	-1.99637	0.00360182
AK1	NM_000476	-1.99648	0.00730576
BX537551	BX537551	-2.0055	0.00242951
THC2649401	THC2649401	-2.00657	0.00905625
ERCC2	NM_000400	-2.01339	0.00242629
THC2689579	THC2689579	-2.02245	0.00573019
GRIN1	NM_007327	-2.02333	0.00822022
BU674437	BU674437	-2.02428	0.000958914
A_24_P298894	A_24_P298894	-2.02656	0.00347803
FBN3	NM_032447	-2.03089	0.00729646
ARSD	NM_009589	-2.03505	0.000221448
CD6	NM_006725	-2.03582	0.00108563
BX427435	BX427435	-2.03597	0.00175293
AIFM2	NM_032797	-2.03708	0.00329822
UCKL1	NM_017859	-2.0399	0.00018052
C17orf65	NM_178542	-2.04401	0.00148577
MYH14	NM_001077186	-2.04813	0.00943276
AI915259	AI915259	-2.05315	0.000651116
TNRC18	NM_001080495	-2.0536	0.00338352
A_23_P130639	A_23_P130639	-2.06155	0.000669763
OR6W1P	NR_002140	-2.06524	0.00960222
GLTPD1	NM_001029885	-2.06989	0.00863905
RNPC3	AK057799	-2.0749	0.00258263
MAP6D1	NM_024871	-2.08906	0.00117299
GPR119	NM_178471	-2.08974	0.00602772
GIGYF1	NM_022574	-2.09051	0.0017917
BM808621	BM808621	-2.09215	0.00156142
SHARPIN	NM_030974	-2.09904	0.00162749
BX090181	BX090181	-2.10601	0.0039405
KRT81	NM_002281	-2.11307	0.00395891
LOC100132050	XR_037998	-2.11316	0.0015952
PGF	NM_002632	-2.11361	0.000388174
PRIMA1	NM_178013	-2.11483	0.00856493
CORT	NM_001302	-2.11649	0.000733591
MGC45922	BC033237	-2.11864	0.00326091
HMX2	NM_005519	-2.12293	0.00446792
FAM103A1	NM_031452	-2.1263	0.000230947
A_24_P281025	A_24_P281025	-2.13083	0.00941897
STAG3L1	NM_018991	-2.13345	0.000707857
SDK2	BC066363	-2.13376	0.0022878
BX105952	BX105952	-2.13942	0.00448456
KCNQ3	NM_004519	-2.14156	0.00055074
UNQ1945	AY358802	-2.1473	0.00433663
AF117899	AF117899	-2.14796	0.00740263
MUC4	NM_018406	-2.15829	0.00364921
BC014215	BC014215	-2.16094	0.000167056
MEX3D	NM_203304	-2.16218	0.0035972
THC2548256	THC2548256	-2.16436	0.000244753
THC2586544	THC2586544	-2.16734	0.00892345
ENST00000398290	ENST00000398290	-2.16989	0.000624513
CYP3A43	NM_057096	-2.17367	0.00780124
A_24_P551530	A_24_P551530	-2.17871	0.00949996
KLHDC7A	NM_152375	-2.17922	0.00314426
NPC1L1	NM_013389	-2.17974	0.00124541
A_24_P919727	A_24_P919727	-2.18723	0.00176801
PLAC4	NM_182832	-2.19183	0.00927744
THC2690528	THC2690528	-2.19494	0.00799386
KCNK7	NM_033347	-2.19936	0.000630624
BG618521	BG618521	-2.20032	0.00585127
AK021933	AK021933	-2.20149	0.00162553
BC024289	BC024289	-2.20364	0.00973704
ZNF418	NM_133460	-2.2042	0.000906526
C20orf141	BC021178	-2.21227	0.0057803
FGF3	NM_005247	-2.21613	0.0017863
THC2539923	THC2539923	-2.21746	0.00109087
CACNB3	NM_000725	-2.22072	0.00553495
KLF14	NM_138693	-2.225	0.00159989
KCNK15	NM_022358	-2.24102	0.0068587
LENG8	NM_052925	-2.24666	0.000502471
JAK3	NM_000215	-2.25444	0.00203215
A_23_P21862	A_23_P21862	-2.26871	0.000545546
B4GALNT1	NM_001478	-2.26974	0.00189077
AI064892	AI064892	-2.28115	0.00118611
MUC4	NM_018406	-2.28982	0.00212904
THC2754464	THC2754464	-2.30486	0.000964705
TEAD3	NM_003214	-2.30783	0.00537288
AA420998	AA420998	-2.31419	0.00228424
HES4	NM_021170	-2.32164	0.00636953
DLX2	NM_004405	-2.32776	0.000334417
TCL6	NM_014418	-2.33572	0.00277959
TAOK2	NM_016151	-2.33681	0.00590217
MYOG	NM_002479	-2.34069	0.0056417
SMR3A	NM_012390	-2.34764	0.000598377
THC2558776	THC2558776	-2.35082	0.00165347
THC2699069	THC2699069	-2.37263	0.00483937
H6PD	NM_004285	-2.37315	0.00572312
hCG_20426	BC018095	-2.38243	0.00106974
MEF2D	NM_005920	-2.38643	0.00453453
THC2673062	THC2673062	-2.40445	0.0023573
ENST00000324663	ENST00000324663	-2.40588	0.00802911
CD243286	CD243286	-2.42716	0.00081945
THC2752167	THC2752167	-2.4678	0.000287177
THC2688821	THC2688821	-2.47132	0.00372882
SRCRB4D	NM_080744	-2.47429	0.00387392
NUMBL	NM_004756	-2.49286	0.00580816
THC2628099	THC2628099	-2.49869	0.00236052
THY1	NM_006288	-2.49929	0.00499486
UBL4A	NM_014235	-2.49958	0.00768522
SEC16B	BC009106	-2.49996	0.00743689
SLC34A3	NM_080877	-2.50703	0.00678772
PORCN	NM_203473	-2.50767	0.00389977
A_23_P136961	A_23_P136961	-2.56706	0.00390254
CYP11B1	NM_000497	-2.60019	0.00387595
PLCXD2	NM_153268	-2.61274	0.00225943
BC033528	BC033528	-2.62425	0.0093031
LHB	NM_000894	-2.66219	0.00713861
DBP	U06936	-2.66487	0.0061543
MYOG	NM_002479	-2.66948	0.00586591
A_32_P185089	A_32_P185089	-2.72029	0.0040905
EVX1	NM_001989	-2.72957	0.00291115
BC037911	BC037911	-2.75403	0.0031237
SLC22A18AS	AF037066	-2.80193	0.00844527
CPLX2	NM_006650	-2.80696	0.00494746
