# Supplementary material for: Systemic transcriptome comparison between early‐ And late‐onset pre‐eclampsia shows distinct pathology and novel biomarkers
Source: Cell Prolif. 2020 Dec 17;54(2):e12968. doi: 10.1111/cpr.12968 (PMC7848957; doi:10.1111/cpr.12968)
Supplement: Supplementary file 10 — Table S4 [file CPR-54-e12968-s010.xlsx]

## Sheet: Sheet1
Gene name	the severity of LOPE	Degree	module
ABHD9	LOPE_S	38	turquoise
CPLX2	LOPE_S	38	turquoise
EVX1	LOPE_S	38	turquoise
EXOC3L2	LOPE_S	38	turquoise
IGF2	LOPE_S	38	turquoise
LYNX1	LOPE_S	38	turquoise
OR2H1	LOPE_S	38	turquoise
TCL6	LOPE_S	38	turquoise
FGF3	LOPE_S	37	turquoise
GCS1	LOPE_S	37	turquoise
SF3A2	LOPE_S	37	turquoise
THY1	LOPE_S	37	turquoise
ORMDL3	LOPE_S	36	turquoise
C16orf13	LOPE_S	36	turquoise
KCNK7	LOPE_S	36	turquoise
LCE1C	LOPE_S	36	turquoise
MEX3D	LOPE_S	36	turquoise
C14orf139	LOPE_S	36	turquoise
COMMD6	LOPE_S	8	yellow
CD52	LOPE_S	4	yellow
GZMA	LOPE_S	4	yellow
XCL1	LOPE_S	3	yellow
HMGB1	LOPE_S	2	yellow
INHBC	LOPE_NS	52	turquoise
ADAM33	LOPE_NS	51	turquoise
ARSD	LOPE_NS	51	turquoise
CLCNKA	LOPE_NS	51	turquoise
DNAL4	LOPE_NS	51	turquoise
LOC728450	LOPE_NS	51	turquoise
ADRB3	LOPE_NS	50	turquoise
B3GNT6	LOPE_NS	50	turquoise
C14orf4	LOPE_NS	50	turquoise
GPR12	LOPE_NS	50	turquoise
KIR2DL4	LOPE_NS	50	turquoise
LOC100127980	LOPE_NS	50	turquoise
MOV10L1	LOPE_NS	50	turquoise
OR1L3	LOPE_NS	50	turquoise
OR5V1	LOPE_NS	50	turquoise
PSG2	LOPE_NS	50	turquoise
CYP2F1	LOPE_NS	49	turquoise
GJD4	LOPE_NS	49	turquoise
IGF2AS	LOPE_NS	49	turquoise
OR4X2	LOPE_NS	49	turquoise
PROKR1	LOPE_NS	49	turquoise
RPS6KA2	LOPE_NS	49	turquoise
SSTR2	LOPE_NS	49	turquoise
UCKL1	LOPE_NS	49	turquoise
DENND2A	LOPE_NS	47	turquoise
ENST00000360523	LOPE_NS	47	turquoise
ENST00000375606	LOPE_NS	47	turquoise
LOC100130950	LOPE_NS	47	turquoise
OR7E24	LOPE_NS	47	turquoise
PIPOX	LOPE_NS	47	turquoise
TCL6	LOPE_NS	47	turquoise
LYZL1	LOPE_NS	46	turquoise
ADRA1D	LOPE_NS	45	turquoise
ACY3	LOPE_NS	44	turquoise
SEC14L4	LOPE_NS	43	turquoise
DUSP16	LOPE_NS	42	turquoise
GPR142	LOPE_NS	42	turquoise
TBXA2R	LOPE_NS	40	turquoise
IFRD1	LOPE_NS	134	blue
GCA	LOPE_NS	131	blue
NAMPT	LOPE_NS	130	blue
TMEM30A	LOPE_NS	130	blue
C14orf138	LOPE_NS	128	blue
RAP2C	LOPE_NS	127	blue
LBR	LOPE_NS	126	blue
LRRK2	LOPE_NS	126	blue
SDCBP	LOPE_NS	124	blue
ROCK1	LOPE_NS	123	blue
BNIP2	LOPE_NS	122	blue
CHMP1B	LOPE_NS	122	blue
SNX10	LOPE_NS	121	blue
ACTR3	LOPE_NS	120	blue
PJA2	LOPE_NS	120	blue
TTRAP	LOPE_NS	120	blue
ZNF267	LOPE_NS	120	blue
LMBRD1	LOPE_NS	119	blue
ZNF217	LOPE_NS	119	blue
RP2	LOPE_NS	118	blue
GNG10	LOPE_NS	117	blue
IFNGR1	LOPE_NS	117	blue
ARID4B	LOPE_NS	116	blue
BCL6	LOPE_NS	115	blue
CCNG2	LOPE_NS	115	blue
ABHD3	LOPE_NS	114	blue
HBP1	LOPE_NS	114	blue
PPM1B	LOPE_NS	114	blue
FBXL3	LOPE_NS	113	blue
RAB1A	LOPE_NS	113	blue
DDX3X	LOPE_NS	112	blue
FLI1	LOPE_NS	112	blue
RAP1A	LOPE_NS	112	blue
CYB5R4	LOPE_NS	111	blue
ERBB2IP	LOPE_NS	111	blue
PRKAR1A	LOPE_NS	111	blue
SMNDC1	LOPE_NS	111	blue
PELI1	LOPE_NS	110	blue
E2F3	LOPE_NS	109	blue
KLHL2	LOPE_NS	108	blue
CAB39	LOPE_NS	107	blue
KIAA1600	LOPE_NS	107	blue
ARL6IP6	LOPE_NS	106	blue
ELF1	LOPE_NS	106	blue
HIAT1	LOPE_NS	106	blue
MAP3K7IP2	LOPE_NS	106	blue
RGS2	LOPE_NS	105	blue
CR613944	LOPE_NS	104	blue
DCP2	LOPE_NS	104	blue
GNA13	LOPE_NS	104	blue
PTPN12	LOPE_NS	104	blue
TMEM71	LOPE_NS	104	blue
CD46	LOPE_NS	103	blue
RAD21	LOPE_NS	102	blue
TMEM55A	LOPE_NS	102	blue
SHOC2	LOPE_NS	101	blue
SPOPL	LOPE_NS	101	blue
IDI1	LOPE_NS	100	blue
CMTM6	LOPE_NS	99	blue
RB1CC1	LOPE_NS	99	blue
EXOC6	LOPE_NS	98	blue
HNRNPH3	LOPE_NS	97	blue
AGTPBP1	LOPE_NS	96	blue
MEGF9	LOPE_NS	96	blue
C9orf72	LOPE_NS	94	blue
CCDC126	LOPE_NS	92	blue
PTGS2	LOPE_NS	92	blue
HHEX	LOPE_NS	90	blue
PTAR1	LOPE_NS	25	black
DEK	LOPE_NS	24	black
SRP9	LOPE_NS	24	black
U68494	LOPE_NS	24	black
EFR3A	LOPE_NS	23	black
MORC3	LOPE_NS	23	black
RP6-213H19.1	LOPE_NS	23	black
EDEM3	LOPE_NS	22	black
FNDC3A	LOPE_NS	22	black
LEMD3	LOPE_NS	22	black
PNRC2	LOPE_NS	22	black
RB1	LOPE_NS	22	black
SACM1L	LOPE_NS	22	black
IMPA1	LOPE_NS	21	black
KIAA1370	LOPE_NS	21	black
C14orf129	LOPE_NS	20	black
